# Supplementary material for: Expansion of the (BB) 〉metallacycle with coinage metal cations: formation of B–M–Ru–B (M = Cu, Ag, Au) dimetalacyclodiboryls
Source: Chem Sci. 2018 Feb 5;9(9):2601–8. doi: 10.1039/c8sc00190a (PMC5892348; doi:10.1039/c8sc00190a)
Supplement: Supplementary file 3 [file SC-009-C8SC00190A-s003.cif]

# Electronic Supplementary Material (ESI) for Chemical Science.
# This journal is © The Royal Society of Chemistry 2018

####################################################################### 
# 
# This file contains crystal structure data downloaded from the 
# Cambridge Structural Database (CSD) hosted by the Cambridge 
# Crystallographic Data Centre (CCDC).
# 
# Full information about CCDC data access policies and citation 
# guidelines are available at http://www.ccdc.cam.ac.uk/access/V1 
# 
# Audit and citation data items may have been added by the CCDC. 
# Please retain this information to preserve the provenance of 
# this file and to allow appropriate attribution of the data. 
# 
#######################################################################

data_be366b
_database_code_depnum_ccdc_archive 'CCDC 1816708'
_audit_update_record             
;
2018-01-12 deposited with the CCDC.
2018-02-05 downloaded from the CCDC.
;
_audit_creation_date             2016-06-15
_audit_creation_method           
;
Olex2 1.2
(compiled 2016.02.19 svn.r3266 for OlexSys, GUI svn.r5155)
;
_chemical_name_common            ?
_chemical_name_systematic        ?
_chemical_formula_moiety         'C32 H72 B20 Cl2 Cu2 O8 P4 Ru2'
_chemical_formula_sum            'C32 H72 B20 Cl2 Cu2 O8 P4 Ru2'
_chemical_formula_weight         1325.09
_chemical_melting_point          ?
loop_
_atom_type_symbol
_atom_type_description
_atom_type_scat_dispersion_real
_atom_type_scat_dispersion_imag
_atom_type_scat_source
C C 0.0033 0.0016 'International Tables Vol C Tables 4.2.6.8 and 6.1.1.4'
H H 0.0000 0.0000 'International Tables Vol C Tables 4.2.6.8 and 6.1.1.4'
B B 0.0013 0.0007 'International Tables Vol C Tables 4.2.6.8 and 6.1.1.4'
Cl Cl 0.1484 0.1585 'International Tables Vol C Tables 4.2.6.8 and 6.1.1.4'
Cu Cu 0.3201 1.2651 'International Tables Vol C Tables 4.2.6.8 and 6.1.1.4'
O O 0.0106 0.0060 'International Tables Vol C Tables 4.2.6.8 and 6.1.1.4'
P P 0.1023 0.0942 'International Tables Vol C Tables 4.2.6.8 and 6.1.1.4'
Ru Ru -1.2594 0.8363 'International Tables Vol C Tables 4.2.6.8 and 6.1.1.4'

_shelx_space_group_comment       
;
The symmetry employed for this shelxl refinement is uniquely defined
by the following loop, which should always be used as a source of
symmetry information in preference to the above space-group names.
They are only intended as comments.
;
_space_group_crystal_system      monoclinic
_space_group_IT_number           14
_space_group_name_H-M_alt        'P 1 21/n 1'
_space_group_name_Hall           '-P 2yn'
loop_
_space_group_symop_operation_xyz
'x, y, z'
'-x+1/2, y+1/2, -z+1/2'
'-x, -y, -z'
'x-1/2, -y-1/2, z-1/2'

_cell_length_a                   10.4786(5)
_cell_length_b                   16.1010(8)
_cell_length_c                   16.7081(8)
_cell_angle_alpha                90
_cell_angle_beta                 92.821(2)
_cell_angle_gamma                90
_cell_volume                     2815.5(2)
_cell_formula_units_Z            2
_cell_measurement_reflns_used    9849
_cell_measurement_temperature    100(2)
_cell_measurement_theta_max      28.325
_cell_measurement_theta_min      2.246
_shelx_estimated_absorpt_T_max   0.771
_shelx_estimated_absorpt_T_min   0.711
_exptl_absorpt_coefficient_mu    1.523
_exptl_absorpt_correction_T_max  0.3790
_exptl_absorpt_correction_T_min  0.3343
_exptl_absorpt_correction_type   multi-scan
_exptl_absorpt_process_details   
;
SADABS-2014/4 (Bruker,2014/4) was used for absorption correction.
wR2(int) was 0.0822 before and 0.0562 after correction.
The Ratio of minimum to maximum transmission is 0.8821.
The \l/2 correction factor is Not present.
;
_exptl_crystal_colour            colourless
_exptl_crystal_density_diffrn    1.563
_exptl_crystal_density_meas      ?
_exptl_crystal_density_method    ?
_exptl_crystal_description       block
_exptl_crystal_F_000             1336
_exptl_crystal_size_max          0.24
_exptl_crystal_size_mid          0.2
_exptl_crystal_size_min          0.18
_exptl_transmission_factor_max   ?
_exptl_transmission_factor_min   ?
_diffrn_reflns_av_R_equivalents  0.0548
_diffrn_reflns_av_unetI/netI     0.0348
_diffrn_reflns_Laue_measured_fraction_full 0.998
_diffrn_reflns_Laue_measured_fraction_max 0.998
_diffrn_reflns_limit_h_max       13
_diffrn_reflns_limit_h_min       -13
_diffrn_reflns_limit_k_max       21
_diffrn_reflns_limit_k_min       -21
_diffrn_reflns_limit_l_max       22
_diffrn_reflns_limit_l_min       -22
_diffrn_reflns_number            71901
_diffrn_reflns_point_group_measured_fraction_full 0.998
_diffrn_reflns_point_group_measured_fraction_max 0.998
_diffrn_reflns_theta_full        28.338
_diffrn_reflns_theta_max         28.338
_diffrn_reflns_theta_min         2.246
_diffrn_ambient_temperature      100(2)
_diffrn_detector                 'Bruker PHOTON-100 area detector'
_diffrn_detector_area_resol_mean 10.4
_diffrn_detector_type            'CMOS area detector'
_diffrn_measured_fraction_theta_full 0.998
_diffrn_measured_fraction_theta_max 0.998
_diffrn_measurement_device       'three-circle diffractometer'
_diffrn_measurement_device_type  'Bruker D8 QUEST'
_diffrn_measurement_method       '\w and \f scans'
_diffrn_radiation_monochromator  'mirror optics'
_diffrn_radiation_probe          x-ray
_diffrn_radiation_type           MoK\a
_diffrn_radiation_wavelength     0.71073
_diffrn_source                   'microfocus sealed X-ray tube'
_diffrn_source_type              'Incoatec I\ms'
_diffrn_special_details          ?
_diffrn_standards_number         0
_reflns_Friedel_coverage         0.000
_reflns_Friedel_fraction_full    .
_reflns_Friedel_fraction_max     .
_reflns_number_gt                5947
_reflns_number_total             6999
_reflns_special_details          
;
 Reflections were merged by SHELXL according to the crystal
 class for the calculation of statistics and refinement.
 
 _reflns_Friedel_fraction is defined as the number of unique
 Friedel pairs measured divided by the number that would be
 possible theoretically, ignoring centric projections and
 systematic absences.
;
_reflns_threshold_expression     'I > 2\s(I)'
_computing_cell_refinement       'SAINT v8.34A (Bruker, 2013)'
_computing_data_collection       'Bruker APEXII v2014.9-0 (Bruker, 2014)'
_computing_data_reduction        'SAINT v8.34A (Bruker, 2013)'
_computing_molecular_graphics    'Olex2 (Dolomanov et al., 2009)'
_computing_publication_material  'Olex2 (Dolomanov et al., 2009)'
_computing_structure_refinement  'XL (Sheldrick, 2008)'
_computing_structure_solution    'XT (Sheldrick, 2015)'
_refine_diff_density_max         0.473
_refine_diff_density_min         -0.438
_refine_diff_density_rms         0.090
_refine_ls_extinction_coef       0.00036(7)
_refine_ls_extinction_expression Fc^*^=kFc[1+0.001xFc^2^\l^3^/sin(2\q)]^-1/4^
_refine_ls_extinction_method     'SHELXL-2014/7 (Sheldrick 2014'
_refine_ls_goodness_of_fit_ref   1.041
_refine_ls_hydrogen_treatment    mixed
_refine_ls_matrix_type           full
_refine_ls_number_parameters     357
_refine_ls_number_reflns         6999
_refine_ls_number_restraints     0
_refine_ls_R_factor_all          0.0414
_refine_ls_R_factor_gt           0.0284
_refine_ls_restrained_S_all      1.041
_refine_ls_shift/su_max          0.002
_refine_ls_shift/su_mean         0.000
_refine_ls_structure_factor_coef Fsqd
_refine_ls_weighting_details     
'w=1/[\s^2^(Fo^2^)+(0.0142P)^2^+2.7194P] where P=(Fo^2^+2Fc^2^)/3'
_refine_ls_weighting_scheme      calc
_refine_ls_wR_factor_gt          0.0472
_refine_ls_wR_factor_ref         0.0501
_refine_special_details          ?
_olex2_refinement_description    
;
1. Fixed Uiso
 At 1.2 times of:
  All C(H) groups
 At 1.5 times of:
  All C(H,H,H) groups
2.a Ternary CH refined with riding coordinates:
 C11(H11), C14(H14), C21(H21), C24(H24)
2.b Idealised Me refined as rotating group:
 C12(H12A,H12B,H12C), C13(H13A,H13B,H13C), C15(H15A,H15B,H15C), C16(H16A,H16B,
 H16C), C22(H22A,H22B,H22C), C23(H23A,H23B,H23C), C25(H25A,H25B,H25C), C26(H26A,
 H26B,H26C)
;
_atom_sites_solution_hydrogens   mixed
_atom_sites_solution_primary     direct
_atom_sites_solution_secondary   ?
loop_
_atom_site_label
_atom_site_type_symbol
_atom_site_fract_x
_atom_site_fract_y
_atom_site_fract_z
_atom_site_U_iso_or_equiv
_atom_site_adp_type
_atom_site_occupancy
_atom_site_site_symmetry_order
_atom_site_calc_flag
_atom_site_refinement_flags_posn
_atom_site_refinement_flags_adp
_atom_site_refinement_flags_occupancy
_atom_site_disorder_assembly
_atom_site_disorder_group
Ru1 Ru 0.44752(2) 0.31744(2) 0.67352(2) 0.00713(4) Uani 1 1 d . . . . .
Cu1 Cu 0.45525(2) 0.41230(2) 0.54573(2) 0.00879(6) Uani 1 1 d . . . . .
Cl1 Cl 0.58475(5) 0.52540(3) 0.57878(3) 0.01847(11) Uani 1 1 d . . . . .
P1 P 0.24912(5) 0.38157(3) 0.68337(3) 0.00951(10) Uani 1 1 d . . . . .
P2 P 0.61000(5) 0.23964(3) 0.61859(3) 0.00967(10) Uani 1 1 d . . . . .
O1 O 0.14890(12) 0.33114(8) 0.62014(8) 0.0111(3) Uani 1 1 d . . . . .
O2 O 0.55020(12) 0.20599(8) 0.53037(8) 0.0114(3) Uani 1 1 d . . . . .
O3 O 0.59845(15) 0.45668(9) 0.76340(9) 0.0212(3) Uani 1 1 d . . . . .
O4 O 0.43922(14) 0.20880(9) 0.82089(8) 0.0195(3) Uani 1 1 d . . . . .
C1 C 0.20465(18) 0.27559(12) 0.56803(11) 0.0095(4) Uani 1 1 d . . . . .
C2 C 0.41724(18) 0.20858(12) 0.52056(11) 0.0091(4) Uani 1 1 d . . . . .
C3 C 0.54544(19) 0.40808(12) 0.72542(11) 0.0123(4) Uani 1 1 d . . . . .
C4 C 0.44359(18) 0.25129(12) 0.76651(12) 0.0119(4) Uani 1 1 d . . . . .
C11 C 0.22255(19) 0.48807(12) 0.64516(12) 0.0131(4) Uani 1 1 d . . . . .
H11 H 0.2638 0.4907 0.5925 0.016 Uiso 1 1 calc R . . . .
C12 C 0.0808(2) 0.50814(13) 0.62760(13) 0.0197(5) Uani 1 1 d . . . . .
H12A H 0.0429 0.4663 0.5910 0.030 Uiso 1 1 calc GR . . . .
H12B H 0.0728 0.5632 0.6028 0.030 Uiso 1 1 calc GR . . . .
H12C H 0.0362 0.5078 0.6778 0.030 Uiso 1 1 calc GR . . . .
C13 C 0.2877(2) 0.55458(13) 0.69802(14) 0.0226(5) Uani 1 1 d . . . . .
H13A H 0.2423 0.5603 0.7476 0.034 Uiso 1 1 calc GR . . . .
H13B H 0.2861 0.6077 0.6694 0.034 Uiso 1 1 calc GR . . . .
H13C H 0.3765 0.5384 0.7110 0.034 Uiso 1 1 calc GR . . . .
C14 C 0.1651(2) 0.37561(13) 0.77732(12) 0.0177(5) Uani 1 1 d . . . . .
H14 H 0.0895 0.4136 0.7729 0.021 Uiso 1 1 calc R . . . .
C15 C 0.1174(2) 0.28749(14) 0.79092(14) 0.0239(5) Uani 1 1 d . . . . .
H15A H 0.0512 0.2736 0.7496 0.036 Uiso 1 1 calc GR . . . .
H15B H 0.0816 0.2838 0.8439 0.036 Uiso 1 1 calc GR . . . .
H15C H 0.1887 0.2484 0.7880 0.036 Uiso 1 1 calc GR . . . .
C16 C 0.2528(2) 0.40410(15) 0.84862(13) 0.0267(5) Uani 1 1 d . . . . .
H16A H 0.3242 0.3651 0.8563 0.040 Uiso 1 1 calc GR . . . .
H16B H 0.2042 0.4057 0.8972 0.040 Uiso 1 1 calc GR . . . .
H16C H 0.2860 0.4597 0.8378 0.040 Uiso 1 1 calc GR . . . .
C21 C 0.76253(19) 0.28381(13) 0.58922(12) 0.0159(4) Uani 1 1 d . . . . .
H21 H 0.8254 0.2372 0.5875 0.019 Uiso 1 1 calc R . . . .
C22 C 0.7535(2) 0.32365(15) 0.50626(13) 0.0231(5) Uani 1 1 d . . . . .
H22A H 0.7305 0.2813 0.4660 0.035 Uiso 1 1 calc GR . . . .
H22B H 0.8363 0.3480 0.4946 0.035 Uiso 1 1 calc GR . . . .
H22C H 0.6881 0.3672 0.5049 0.035 Uiso 1 1 calc GR . . . .
C23 C 0.8142(2) 0.34612(14) 0.65252(14) 0.0223(5) Uani 1 1 d . . . . .
H23A H 0.7666 0.3984 0.6468 0.033 Uiso 1 1 calc GR . . . .
H23B H 0.9050 0.3565 0.6449 0.033 Uiso 1 1 calc GR . . . .
H23C H 0.8039 0.3232 0.7062 0.033 Uiso 1 1 calc GR . . . .
C24 C 0.6549(2) 0.14041(12) 0.66701(12) 0.0151(4) Uani 1 1 d . . . . .
H24 H 0.5746 0.1151 0.6859 0.018 Uiso 1 1 calc R . . . .
C25 C 0.7117(2) 0.07811(13) 0.60933(13) 0.0233(5) Uani 1 1 d . . . . .
H25A H 0.6505 0.0682 0.5641 0.035 Uiso 1 1 calc GR . . . .
H25B H 0.7297 0.0257 0.6375 0.035 Uiso 1 1 calc GR . . . .
H25C H 0.7911 0.1006 0.5895 0.035 Uiso 1 1 calc GR . . . .
C26 C 0.7443(2) 0.15345(14) 0.74141(13) 0.0226(5) Uani 1 1 d . . . . .
H26A H 0.8286 0.1709 0.7248 0.034 Uiso 1 1 calc GR . . . .
H26B H 0.7524 0.1013 0.7715 0.034 Uiso 1 1 calc GR . . . .
H26C H 0.7089 0.1965 0.7754 0.034 Uiso 1 1 calc GR . . . .
B1 B 0.3388(2) 0.22680(13) 0.60646(13) 0.0098(4) Uani 1 1 d . . . . .
B2 B 0.3529(2) 0.30556(13) 0.53534(13) 0.0087(4) Uani 1 1 d . . . . .
B3 B 0.3346(2) 0.12756(14) 0.55942(14) 0.0131(5) Uani 1 1 d . . . . .
H3 H 0.387(2) 0.0767(13) 0.5849(13) 0.016(6) Uiso 1 1 d . . . . .
B4 B 0.1914(2) 0.17221(14) 0.59104(14) 0.0120(4) Uani 1 1 d . . . . .
H4 H 0.1374(19) 0.1547(12) 0.6404(12) 0.005(5) Uiso 1 1 d . . . . .
B5 B 0.3523(2) 0.25722(14) 0.43767(13) 0.0110(4) Uani 1 1 d . . . . .
H5 H 0.4126(19) 0.2819(13) 0.3927(12) 0.010(5) Uiso 1 1 d . . . . .
B6 B 0.3428(2) 0.14621(14) 0.45336(14) 0.0129(5) Uani 1 1 d . . . . .
H6 H 0.3995(19) 0.1070(12) 0.4187(12) 0.009(5) Uiso 1 1 d . . . . .
B7 B 0.1938(2) 0.12349(15) 0.49600(14) 0.0149(5) Uani 1 1 d . . . . .
H7 H 0.142(2) 0.0655(14) 0.4834(13) 0.019(6) Uiso 1 1 d . . . . .
B8 B 0.1106(2) 0.21937(14) 0.50457(14) 0.0131(5) Uani 1 1 d . . . . .
H8 H 0.012(2) 0.2278(12) 0.5045(12) 0.011(5) Uiso 1 1 d . . . . .
B9 B 0.2096(2) 0.30190(14) 0.46966(13) 0.0115(4) Uani 1 1 d . . . . .
H9 H 0.1670(19) 0.3582(12) 0.4482(12) 0.008(5) Uiso 1 1 d . . . . .
B10 B 0.2051(2) 0.20315(14) 0.42117(14) 0.0133(5) Uani 1 1 d . . . . .
H10 H 0.162(2) 0.1940(13) 0.3625(13) 0.015(6) Uiso 1 1 d . . . . .

loop_
_atom_site_aniso_label
_atom_site_aniso_U_11
_atom_site_aniso_U_22
_atom_site_aniso_U_33
_atom_site_aniso_U_23
_atom_site_aniso_U_13
_atom_site_aniso_U_12
Ru1 0.00785(8) 0.00638(8) 0.00711(7) 0.00060(6) -0.00007(5) -0.00083(6)
Cu1 0.00975(12) 0.00728(12) 0.00931(11) 0.00147(9) 0.00012(9) -0.00153(9)
Cl1 0.0271(3) 0.0140(2) 0.0135(2) 0.00571(19) -0.0072(2) -0.0106(2)
P1 0.0103(2) 0.0087(2) 0.0097(2) -0.00074(18) 0.00197(19) 0.00044(19)
P2 0.0085(2) 0.0097(2) 0.0107(2) 0.00026(19) -0.00104(19) 0.00093(19)
O1 0.0078(7) 0.0117(7) 0.0141(7) -0.0032(5) 0.0025(5) 0.0005(5)
O2 0.0084(7) 0.0140(7) 0.0116(7) -0.0018(5) -0.0011(5) 0.0027(5)
O3 0.0276(9) 0.0159(8) 0.0191(8) 0.0005(6) -0.0065(7) -0.0083(7)
O4 0.0205(8) 0.0207(8) 0.0170(8) 0.0102(6) -0.0024(6) -0.0052(6)
C1 0.0076(9) 0.0088(9) 0.0121(9) -0.0009(7) 0.0007(7) 0.0000(7)
C2 0.0082(9) 0.0083(9) 0.0107(9) 0.0002(7) -0.0004(7) 0.0011(7)
C3 0.0135(10) 0.0115(10) 0.0122(9) 0.0043(8) 0.0022(8) 0.0003(8)
C4 0.0091(10) 0.0119(10) 0.0145(10) -0.0019(8) -0.0015(8) -0.0015(8)
C11 0.0149(10) 0.0071(9) 0.0175(10) 0.0009(8) 0.0017(8) 0.0018(8)
C12 0.0160(11) 0.0144(11) 0.0285(12) 0.0021(9) -0.0006(9) 0.0041(9)
C13 0.0242(12) 0.0103(10) 0.0327(13) -0.0052(9) -0.0045(10) 0.0015(9)
C14 0.0182(11) 0.0212(11) 0.0146(10) 0.0013(8) 0.0086(9) 0.0053(9)
C15 0.0188(12) 0.0310(13) 0.0227(12) 0.0096(10) 0.0084(9) -0.0014(10)
C16 0.0399(15) 0.0291(13) 0.0116(11) -0.0049(9) 0.0062(10) 0.0039(11)
C21 0.0073(10) 0.0179(11) 0.0228(11) 0.0014(9) 0.0035(8) 0.0006(8)
C22 0.0179(11) 0.0264(13) 0.0259(12) 0.0049(10) 0.0092(9) 0.0003(10)
C23 0.0106(11) 0.0260(12) 0.0303(13) -0.0013(10) 0.0004(9) -0.0048(9)
C24 0.0185(11) 0.0102(10) 0.0161(10) 0.0009(8) -0.0029(8) 0.0033(8)
C25 0.0300(13) 0.0160(11) 0.0231(12) -0.0041(9) -0.0060(10) 0.0102(10)
C26 0.0293(13) 0.0192(11) 0.0183(11) -0.0016(9) -0.0103(10) 0.0094(10)
B1 0.0096(11) 0.0101(11) 0.0095(10) 0.0005(8) -0.0003(8) -0.0004(8)
B2 0.0084(10) 0.0075(11) 0.0100(10) -0.0005(8) -0.0001(8) 0.0007(8)
B3 0.0159(12) 0.0081(11) 0.0152(11) 0.0000(9) -0.0012(9) -0.0014(9)
B4 0.0126(11) 0.0076(11) 0.0156(11) 0.0006(8) -0.0012(9) -0.0035(9)
B5 0.0128(11) 0.0111(11) 0.0089(10) 0.0006(8) -0.0010(9) 0.0005(9)
B6 0.0139(12) 0.0111(11) 0.0134(11) -0.0027(9) -0.0019(9) 0.0006(9)
B7 0.0158(12) 0.0117(11) 0.0170(12) -0.0012(9) -0.0020(9) -0.0033(9)
B8 0.0115(12) 0.0124(11) 0.0152(11) -0.0006(9) -0.0016(9) -0.0040(9)
B9 0.0123(11) 0.0103(11) 0.0115(10) -0.0001(8) -0.0017(9) -0.0009(9)
B10 0.0137(12) 0.0127(12) 0.0132(11) -0.0032(8) -0.0021(9) -0.0015(9)

_geom_special_details            
;
 All esds (except the esd in the dihedral angle between two l.s. planes)
 are estimated using the full covariance matrix.  The cell esds are taken
 into account individually in the estimation of esds in distances, angles
 and torsion angles; correlations between esds in cell parameters are only
 used when they are defined by crystal symmetry.  An approximate (isotropic)
 treatment of cell esds is used for estimating esds involving l.s. planes.
;
loop_
_geom_bond_atom_site_label_1
_geom_bond_atom_site_label_2
_geom_bond_distance
_geom_bond_site_symmetry_2
_geom_bond_publ_flag
Ru1 Cu1 2.6297(3) . ?
Ru1 P1 2.3342(5) . ?
Ru1 P2 2.3376(5) . ?
Ru1 C3 1.961(2) . ?
Ru1 C4 1.886(2) . ?
Ru1 B1 2.135(2) . ?
Ru1 B2 2.475(2) . ?
Cu1 Cl1 2.3213(5) . ?
Cu1 Cl1 2.3289(5) 3_666 ?
Cu1 B2 2.029(2) . ?
Cl1 Cu1 2.3289(5) 3_666 ?
P1 O1 1.6639(14) . ?
P1 C11 1.846(2) . ?
P1 C14 1.840(2) . ?
P2 O2 1.6637(14) . ?
P2 C21 1.838(2) . ?
P2 C24 1.841(2) . ?
O1 C1 1.396(2) . ?
O2 C2 1.395(2) . ?
O3 C3 1.135(2) . ?
O4 C4 1.140(2) . ?
C1 B1 1.708(3) . ?
C1 B2 1.741(3) . ?
C1 B4 1.715(3) . ?
C1 B8 1.677(3) . ?
C1 B9 1.701(3) . ?
C2 B1 1.714(3) . ?
C2 B2 1.723(3) . ?
C2 B3 1.711(3) . ?
C2 B5 1.703(3) . ?
C2 B6 1.671(3) . ?
C11 H11 1.0000 . ?
C11 C12 1.534(3) . ?
C11 C13 1.528(3) . ?
C12 H12A 0.9800 . ?
C12 H12B 0.9800 . ?
C12 H12C 0.9800 . ?
C13 H13A 0.9800 . ?
C13 H13B 0.9800 . ?
C13 H13C 0.9800 . ?
C14 H14 1.0000 . ?
C14 C15 1.525(3) . ?
C14 C16 1.539(3) . ?
C15 H15A 0.9800 . ?
C15 H15B 0.9800 . ?
C15 H15C 0.9800 . ?
C16 H16A 0.9800 . ?
C16 H16B 0.9800 . ?
C16 H16C 0.9800 . ?
C21 H21 1.0000 . ?
C21 C22 1.526(3) . ?
C21 C23 1.537(3) . ?
C22 H22A 0.9800 . ?
C22 H22B 0.9800 . ?
C22 H22C 0.9800 . ?
C23 H23A 0.9800 . ?
C23 H23B 0.9800 . ?
C23 H23C 0.9800 . ?
C24 H24 1.0000 . ?
C24 C25 1.531(3) . ?
C24 C26 1.533(3) . ?
C25 H25A 0.9800 . ?
C25 H25B 0.9800 . ?
C25 H25C 0.9800 . ?
C26 H26A 0.9800 . ?
C26 H26B 0.9800 . ?
C26 H26C 0.9800 . ?
B1 B2 1.749(3) . ?
B1 B3 1.780(3) . ?
B1 B4 1.785(3) . ?
B2 B5 1.808(3) . ?
B2 B9 1.817(3) . ?
B3 H3 1.06(2) . ?
B3 B4 1.767(3) . ?
B3 B6 1.804(3) . ?
B3 B7 1.774(3) . ?
B4 H4 1.061(19) . ?
B4 B7 1.772(3) . ?
B4 B8 1.806(3) . ?
B5 H5 1.08(2) . ?
B5 B6 1.810(3) . ?
B5 B9 1.766(3) . ?
B5 B10 1.781(3) . ?
B6 H6 1.06(2) . ?
B6 B7 1.785(3) . ?
B6 B10 1.771(3) . ?
B7 H7 1.09(2) . ?
B7 B8 1.782(3) . ?
B7 B10 1.799(3) . ?
B8 H8 1.05(2) . ?
B8 B9 1.801(3) . ?
B8 B10 1.768(3) . ?
B9 H9 1.07(2) . ?
B9 B10 1.784(3) . ?
B10 H10 1.07(2) . ?

loop_
_geom_angle_atom_site_label_1
_geom_angle_atom_site_label_2
_geom_angle_atom_site_label_3
_geom_angle
_geom_angle_site_symmetry_1
_geom_angle_site_symmetry_3
_geom_angle_publ_flag
P1 Ru1 Cu1 82.153(14) . . ?
P1 Ru1 P2 158.930(18) . . ?
P1 Ru1 B2 77.46(5) . . ?
P2 Ru1 Cu1 86.578(14) . . ?
P2 Ru1 B2 81.85(5) . . ?
C3 Ru1 Cu1 83.71(6) . . ?
C3 Ru1 P1 95.06(6) . . ?
C3 Ru1 P2 101.36(6) . . ?
C3 Ru1 B1 174.12(8) . . ?
C3 Ru1 B2 130.30(7) . . ?
C4 Ru1 Cu1 178.76(6) . . ?
C4 Ru1 P1 97.83(6) . . ?
C4 Ru1 P2 93.82(6) . . ?
C4 Ru1 C3 95.06(8) . . ?
C4 Ru1 B1 90.78(8) . . ?
C4 Ru1 B2 134.51(8) . . ?
B1 Ru1 Cu1 90.45(6) . . ?
B1 Ru1 P1 83.42(6) . . ?
B1 Ru1 P2 78.91(6) . . ?
B1 Ru1 B2 43.83(7) . . ?
B2 Ru1 Cu1 46.71(5) . . ?
Cl1 Cu1 Ru1 164.591(16) 3_666 . ?
Cl1 Cu1 Ru1 107.669(15) . . ?
Cl1 Cu1 Cl1 87.248(19) . 3_666 ?
B2 Cu1 Ru1 62.62(6) . . ?
B2 Cu1 Cl1 170.16(6) . . ?
B2 Cu1 Cl1 102.55(6) . 3_666 ?
Cu1 Cl1 Cu1 92.751(19) . 3_666 ?
O1 P1 Ru1 106.02(5) . . ?
O1 P1 C11 98.86(8) . . ?
O1 P1 C14 101.68(9) . . ?
C11 P1 Ru1 120.41(7) . . ?
C14 P1 Ru1 120.17(7) . . ?
C14 P1 C11 105.84(9) . . ?
O2 P2 Ru1 105.81(5) . . ?
O2 P2 C21 100.60(8) . . ?
O2 P2 C24 100.59(8) . . ?
C21 P2 Ru1 123.86(7) . . ?
C21 P2 C24 104.25(10) . . ?
C24 P2 Ru1 117.89(7) . . ?
C1 O1 P1 115.98(11) . . ?
C2 O2 P2 115.13(11) . . ?
O1 C1 B1 114.97(15) . . ?
O1 C1 B2 115.18(14) . . ?
O1 C1 B4 116.17(15) . . ?
O1 C1 B8 119.30(16) . . ?
O1 C1 B9 118.48(15) . . ?
B1 C1 B2 60.94(12) . . ?
B1 C1 B4 62.84(12) . . ?
B4 C1 B2 114.98(15) . . ?
B8 C1 B1 115.88(15) . . ?
B8 C1 B2 117.19(15) . . ?
B8 C1 B4 64.31(13) . . ?
B8 C1 B9 64.43(13) . . ?
B9 C1 B1 114.45(15) . . ?
B9 C1 B2 63.72(12) . . ?
B9 C1 B4 117.71(15) . . ?
O2 C2 B1 115.07(15) . . ?
O2 C2 B2 113.91(15) . . ?
O2 C2 B3 116.99(15) . . ?
O2 C2 B5 117.75(15) . . ?
O2 C2 B6 119.44(16) . . ?
B1 C2 B2 61.18(12) . . ?
B3 C2 B1 62.63(12) . . ?
B3 C2 B2 115.31(15) . . ?
B5 C2 B1 114.42(15) . . ?
B5 C2 B2 63.68(12) . . ?
B5 C2 B3 118.01(15) . . ?
B6 C2 B1 116.01(16) . . ?
B6 C2 B2 117.91(15) . . ?
B6 C2 B3 64.44(13) . . ?
B6 C2 B5 64.88(13) . . ?
O3 C3 Ru1 172.27(17) . . ?
O4 C4 Ru1 177.27(17) . . ?
P1 C11 H11 106.2 . . ?
C12 C11 P1 112.95(14) . . ?
C12 C11 H11 106.2 . . ?
C13 C11 P1 113.31(14) . . ?
C13 C11 H11 106.2 . . ?
C13 C11 C12 111.33(17) . . ?
C11 C12 H12A 109.5 . . ?
C11 C12 H12B 109.5 . . ?
C11 C12 H12C 109.5 . . ?
H12A C12 H12B 109.5 . . ?
H12A C12 H12C 109.5 . . ?
H12B C12 H12C 109.5 . . ?
C11 C13 H13A 109.5 . . ?
C11 C13 H13B 109.5 . . ?
C11 C13 H13C 109.5 . . ?
H13A C13 H13B 109.5 . . ?
H13A C13 H13C 109.5 . . ?
H13B C13 H13C 109.5 . . ?
P1 C14 H14 108.4 . . ?
C15 C14 P1 110.47(15) . . ?
C15 C14 H14 108.4 . . ?
C15 C14 C16 110.48(18) . . ?
C16 C14 P1 110.60(15) . . ?
C16 C14 H14 108.4 . . ?
C14 C15 H15A 109.5 . . ?
C14 C15 H15B 109.5 . . ?
C14 C15 H15C 109.5 . . ?
H15A C15 H15B 109.5 . . ?
H15A C15 H15C 109.5 . . ?
H15B C15 H15C 109.5 . . ?
C14 C16 H16A 109.5 . . ?
C14 C16 H16B 109.5 . . ?
C14 C16 H16C 109.5 . . ?
H16A C16 H16B 109.5 . . ?
H16A C16 H16C 109.5 . . ?
H16B C16 H16C 109.5 . . ?
P2 C21 H21 107.5 . . ?
C22 C21 P2 112.92(14) . . ?
C22 C21 H21 107.5 . . ?
C22 C21 C23 110.77(18) . . ?
C23 C21 P2 110.51(14) . . ?
C23 C21 H21 107.5 . . ?
C21 C22 H22A 109.5 . . ?
C21 C22 H22B 109.5 . . ?
C21 C22 H22C 109.5 . . ?
H22A C22 H22B 109.5 . . ?
H22A C22 H22C 109.5 . . ?
H22B C22 H22C 109.5 . . ?
C21 C23 H23A 109.5 . . ?
C21 C23 H23B 109.5 . . ?
C21 C23 H23C 109.5 . . ?
H23A C23 H23B 109.5 . . ?
H23A C23 H23C 109.5 . . ?
H23B C23 H23C 109.5 . . ?
P2 C24 H24 106.9 . . ?
C25 C24 P2 113.00(14) . . ?
C25 C24 H24 106.9 . . ?
C25 C24 C26 111.07(17) . . ?
C26 C24 P2 111.72(14) . . ?
C26 C24 H24 106.9 . . ?
C24 C25 H25A 109.5 . . ?
C24 C25 H25B 109.5 . . ?
C24 C25 H25C 109.5 . . ?
H25A C25 H25B 109.5 . . ?
H25A C25 H25C 109.5 . . ?
H25B C25 H25C 109.5 . . ?
C24 C26 H26A 109.5 . . ?
C24 C26 H26B 109.5 . . ?
C24 C26 H26C 109.5 . . ?
H26A C26 H26B 109.5 . . ?
H26A C26 H26C 109.5 . . ?
H26B C26 H26C 109.5 . . ?
C1 B1 Ru1 106.91(12) . . ?
C1 B1 C2 100.58(14) . . ?
C1 B1 B2 60.45(12) . . ?
C1 B1 B3 104.15(15) . . ?
C1 B1 B4 58.78(12) . . ?
C2 B1 Ru1 106.93(12) . . ?
C2 B1 B2 59.68(12) . . ?
C2 B1 B3 58.62(12) . . ?
C2 B1 B4 104.00(15) . . ?
B2 B1 Ru1 78.47(11) . . ?
B2 B1 B3 110.60(15) . . ?
B2 B1 B4 111.13(15) . . ?
B3 B1 Ru1 147.84(15) . . ?
B3 B1 B4 59.44(13) . . ?
B4 B1 Ru1 148.00(14) . . ?
Cu1 B2 Ru1 70.67(6) . . ?
C1 B2 Ru1 92.94(11) . . ?
C1 B2 Cu1 133.18(13) . . ?
C1 B2 B1 58.61(12) . . ?
C1 B2 B5 101.56(14) . . ?
C1 B2 B9 57.07(11) . . ?
C2 B2 Ru1 93.57(11) . . ?
C2 B2 Cu1 124.84(13) . . ?
C2 B2 C1 98.93(14) . . ?
C2 B2 B1 59.14(12) . . ?
C2 B2 B5 57.63(11) . . ?
C2 B2 B9 101.62(14) . . ?
B1 B2 Ru1 57.69(9) . . ?
B1 B2 Cu1 128.18(14) . . ?
B1 B2 B5 107.73(15) . . ?
B1 B2 B9 106.97(15) . . ?
B5 B2 Ru1 149.21(13) . . ?
B5 B2 Cu1 114.86(13) . . ?
B5 B2 B9 58.30(12) . . ?
B9 B2 Ru1 147.91(13) . . ?
B9 B2 Cu1 119.79(13) . . ?
C2 B3 B1 58.75(12) . . ?
C2 B3 H3 118.5(12) . . ?
C2 B3 B4 104.84(15) . . ?
C2 B3 B6 56.69(12) . . ?
C2 B3 B7 102.88(15) . . ?
B1 B3 H3 120.9(12) . . ?
B1 B3 B6 106.44(15) . . ?
B4 B3 B1 60.40(12) . . ?
B4 B3 H3 128.6(12) . . ?
B4 B3 B6 107.96(16) . . ?
B4 B3 B7 60.06(13) . . ?
B6 B3 H3 118.2(12) . . ?
B7 B3 B1 107.39(16) . . ?
B7 B3 H3 127.5(12) . . ?
B7 B3 B6 59.86(13) . . ?
C1 B4 B1 58.38(12) . . ?
C1 B4 B3 104.41(15) . . ?
C1 B4 H4 118.9(11) . . ?
C1 B4 B7 102.94(15) . . ?
C1 B4 B8 56.80(12) . . ?
B1 B4 H4 120.7(11) . . ?
B1 B4 B8 106.07(15) . . ?
B3 B4 B1 60.16(13) . . ?
B3 B4 H4 128.2(11) . . ?
B3 B4 B7 60.17(13) . . ?
B3 B4 B8 107.66(16) . . ?
B7 B4 B1 107.29(16) . . ?
B7 B4 H4 127.6(11) . . ?
B7 B4 B8 59.73(13) . . ?
B8 B4 H4 119.1(11) . . ?
C2 B5 B2 58.69(11) . . ?
C2 B5 H5 120.7(11) . . ?
C2 B5 B6 56.69(12) . . ?
C2 B5 B9 104.56(15) . . ?
C2 B5 B10 102.08(15) . . ?
B2 B5 H5 119.6(11) . . ?
B2 B5 B6 106.98(15) . . ?
B6 B5 H5 120.1(11) . . ?
B9 B5 B2 61.10(12) . . ?
B9 B5 H5 126.4(11) . . ?
B9 B5 B6 107.76(16) . . ?
B9 B5 B10 60.40(13) . . ?
B10 B5 B2 108.35(15) . . ?
B10 B5 H5 127.1(11) . . ?
B10 B5 B6 59.08(13) . . ?
C2 B6 B3 58.88(12) . . ?
C2 B6 B5 58.44(12) . . ?
C2 B6 H6 118.0(11) . . ?
C2 B6 B7 104.09(16) . . ?
C2 B6 B10 103.85(15) . . ?
B3 B6 B5 108.20(15) . . ?
B3 B6 H6 119.6(11) . . ?
B5 B6 H6 118.2(11) . . ?
B7 B6 B3 59.26(13) . . ?
B7 B6 B5 108.40(16) . . ?
B7 B6 H6 128.4(11) . . ?
B10 B6 B3 107.88(16) . . ?
B10 B6 B5 59.64(13) . . ?
B10 B6 H6 127.8(11) . . ?
B10 B6 B7 60.78(13) . . ?
B3 B7 B6 60.88(13) . . ?
B3 B7 H7 122.2(12) . . ?
B3 B7 B8 108.39(16) . . ?
B3 B7 B10 107.91(16) . . ?
B4 B7 B3 59.77(13) . . ?
B4 B7 B6 108.54(16) . . ?
B4 B7 H7 121.5(12) . . ?
B4 B7 B8 61.06(13) . . ?
B4 B7 B10 108.14(16) . . ?
B6 B7 H7 122.0(12) . . ?
B6 B7 B10 59.20(13) . . ?
B8 B7 B6 107.18(16) . . ?
B8 B7 H7 121.2(12) . . ?
B8 B7 B10 59.17(13) . . ?
B10 B7 H7 121.6(11) . . ?
C1 B8 B4 58.89(12) . . ?
C1 B8 B7 104.13(16) . . ?
C1 B8 H8 118.9(11) . . ?
C1 B8 B9 58.43(12) . . ?
C1 B8 B10 104.12(16) . . ?
B4 B8 H8 118.8(11) . . ?
B7 B8 B4 59.21(13) . . ?
B7 B8 H8 126.9(11) . . ?
B7 B8 B9 108.75(16) . . ?
B9 B8 B4 108.34(15) . . ?
B9 B8 H8 119.4(11) . . ?
B10 B8 B4 108.05(16) . . ?
B10 B8 B7 60.90(13) . . ?
B10 B8 H8 127.7(11) . . ?
B10 B8 B9 59.99(13) . . ?
C1 B9 B2 59.21(11) . . ?
C1 B9 B5 104.94(15) . . ?
C1 B9 B8 57.14(12) . . ?
C1 B9 H9 120.3(11) . . ?
C1 B9 B10 102.44(15) . . ?
B2 B9 H9 119.7(11) . . ?
B5 B9 B2 60.59(12) . . ?
B5 B9 B8 107.90(16) . . ?
B5 B9 H9 126.3(11) . . ?
B5 B9 B10 60.22(13) . . ?
B8 B9 B2 107.48(15) . . ?
B8 B9 H9 119.9(11) . . ?
B10 B9 B2 107.81(15) . . ?
B10 B9 B8 59.10(13) . . ?
B10 B9 H9 127.2(11) . . ?
B5 B10 B7 109.09(16) . . ?
B5 B10 B9 59.37(13) . . ?
B5 B10 H10 122.1(12) . . ?
B6 B10 B5 61.28(13) . . ?
B6 B10 B7 60.01(13) . . ?
B6 B10 B9 108.69(16) . . ?
B6 B10 H10 120.4(11) . . ?
B7 B10 H10 120.0(11) . . ?
B8 B10 B5 108.67(15) . . ?
B8 B10 B6 108.45(16) . . ?
B8 B10 B7 59.93(13) . . ?
B8 B10 B9 60.91(13) . . ?
B8 B10 H10 121.2(12) . . ?
B9 B10 B7 108.72(16) . . ?
B9 B10 H10 122.7(11) . . ?

loop_
_geom_torsion_atom_site_label_1
_geom_torsion_atom_site_label_2
_geom_torsion_atom_site_label_3
_geom_torsion_atom_site_label_4
_geom_torsion
_geom_torsion_site_symmetry_1
_geom_torsion_site_symmetry_2
_geom_torsion_site_symmetry_3
_geom_torsion_site_symmetry_4
_geom_torsion_publ_flag
Ru1 P1 O1 C1 -10.49(13) . . . . ?
Ru1 P1 C11 C12 158.62(12) . . . . ?
Ru1 P1 C11 C13 -73.59(16) . . . . ?
Ru1 P1 C14 C15 -69.98(17) . . . . ?
Ru1 P1 C14 C16 52.65(17) . . . . ?
Ru1 P2 O2 C2 -18.11(13) . . . . ?
Ru1 P2 C21 C22 -82.54(16) . . . . ?
Ru1 P2 C21 C23 42.16(17) . . . . ?
Ru1 P2 C24 C25 153.51(13) . . . . ?
Ru1 P2 C24 C26 -80.37(16) . . . . ?
Ru1 B1 B2 Cu1 5.49(15) . . . . ?
Ru1 B1 B2 C1 -117.19(11) . . . . ?
Ru1 B1 B2 C2 117.63(12) . . . . ?
Ru1 B1 B2 B5 149.87(13) . . . . ?
Ru1 B1 B2 B9 -148.76(13) . . . . ?
Ru1 B1 B3 C2 -70.8(3) . . . . ?
Ru1 B1 B3 B4 155.6(3) . . . . ?
Ru1 B1 B3 B6 -102.7(3) . . . . ?
Ru1 B1 B3 B7 -165.6(2) . . . . ?
Ru1 B1 B4 C1 70.8(3) . . . . ?
Ru1 B1 B4 B3 -155.5(3) . . . . ?
Ru1 B1 B4 B7 165.7(2) . . . . ?
Ru1 B1 B4 B8 103.0(3) . . . . ?
Ru1 B2 B5 C2 23.1(2) . . . . ?
Ru1 B2 B5 B6 54.1(3) . . . . ?
Ru1 B2 B5 B9 155.3(3) . . . . ?
Ru1 B2 B5 B10 116.4(2) . . . . ?
Ru1 B2 B9 C1 -23.4(2) . . . . ?
Ru1 B2 B9 B5 -156.3(3) . . . . ?
Ru1 B2 B9 B8 -55.2(3) . . . . ?
Ru1 B2 B9 B10 -117.5(2) . . . . ?
Cu1 B2 B5 C2 116.86(15) . . . . ?
Cu1 B2 B5 B6 147.78(13) . . . . ?
Cu1 B2 B5 B9 -110.94(15) . . . . ?
Cu1 B2 B5 B10 -149.91(13) . . . . ?
Cu1 B2 B9 C1 -124.65(16) . . . . ?
Cu1 B2 B9 B5 102.47(16) . . . . ?
Cu1 B2 B9 B8 -156.45(13) . . . . ?
Cu1 B2 B9 B10 141.22(14) . . . . ?
P1 O1 C1 B1 33.27(19) . . . . ?
P1 O1 C1 B2 -34.83(19) . . . . ?
P1 O1 C1 B4 103.86(16) . . . . ?
P1 O1 C1 B8 177.72(13) . . . . ?
P1 O1 C1 B9 -107.27(16) . . . . ?
P2 O2 C2 B1 -11.87(19) . . . . ?
P2 O2 C2 B2 56.12(18) . . . . ?
P2 O2 C2 B3 -82.52(17) . . . . ?
P2 O2 C2 B5 127.77(14) . . . . ?
P2 O2 C2 B6 -156.94(13) . . . . ?
O1 P1 C11 C12 44.09(16) . . . . ?
O1 P1 C11 C13 171.87(15) . . . . ?
O1 P1 C14 C15 46.51(16) . . . . ?
O1 P1 C14 C16 169.14(15) . . . . ?
O1 C1 B1 Ru1 -40.52(18) . . . . ?
O1 C1 B1 C2 -152.02(15) . . . . ?
O1 C1 B1 B2 -106.15(17) . . . . ?
O1 C1 B1 B3 147.93(15) . . . . ?
O1 C1 B1 B4 107.93(17) . . . . ?
O1 C1 B2 Ru1 56.98(15) . . . . ?
O1 C1 B2 Cu1 -9.1(3) . . . . ?
O1 C1 B2 C2 151.06(15) . . . . ?
O1 C1 B2 B1 105.81(17) . . . . ?
O1 C1 B2 B5 -150.34(15) . . . . ?
O1 C1 B2 B9 -110.82(17) . . . . ?
O1 C1 B4 B1 -106.05(17) . . . . ?
O1 C1 B4 B3 -146.47(16) . . . . ?
O1 C1 B4 B7 151.44(16) . . . . ?
O1 C1 B4 B8 111.64(18) . . . . ?
O1 C1 B8 B4 -106.93(18) . . . . ?
O1 C1 B8 B7 -146.72(16) . . . . ?
O1 C1 B8 B9 109.73(18) . . . . ?
O1 C1 B8 B10 150.27(16) . . . . ?
O1 C1 B9 B2 105.78(17) . . . . ?
O1 C1 B9 B5 147.14(16) . . . . ?
O1 C1 B9 B8 -110.96(18) . . . . ?
O1 C1 B9 B10 -150.73(16) . . . . ?
O2 P2 C21 C22 34.81(17) . . . . ?
O2 P2 C21 C23 159.51(14) . . . . ?
O2 P2 C24 C25 39.15(17) . . . . ?
O2 P2 C24 C26 165.26(15) . . . . ?
O2 C2 B1 Ru1 39.52(18) . . . . ?
O2 C2 B1 C1 151.00(15) . . . . ?
O2 C2 B1 B2 104.68(17) . . . . ?
O2 C2 B1 B3 -108.78(18) . . . . ?
O2 C2 B1 B4 -148.80(15) . . . . ?
O2 C2 B2 Ru1 -57.95(15) . . . . ?
O2 C2 B2 Cu1 10.9(2) . . . . ?
O2 C2 B2 C1 -151.50(14) . . . . ?
O2 C2 B2 B1 -106.57(17) . . . . ?
O2 C2 B2 B5 110.42(17) . . . . ?
O2 C2 B2 B9 150.48(15) . . . . ?
O2 C2 B3 B1 105.77(17) . . . . ?
O2 C2 B3 B4 146.44(16) . . . . ?
O2 C2 B3 B6 -111.58(18) . . . . ?
O2 C2 B3 B7 -151.53(16) . . . . ?
O2 C2 B5 B2 -104.52(18) . . . . ?
O2 C2 B5 B6 111.51(18) . . . . ?
O2 C2 B5 B9 -146.59(16) . . . . ?
O2 C2 B5 B10 151.20(16) . . . . ?
O2 C2 B6 B3 107.92(19) . . . . ?
O2 C2 B6 B5 -109.02(18) . . . . ?
O2 C2 B6 B7 147.82(16) . . . . ?
O2 C2 B6 B10 -149.34(16) . . . . ?
C1 B1 B2 Ru1 117.19(11) . . . . ?
C1 B1 B2 Cu1 122.68(18) . . . . ?
C1 B1 B2 C2 -125.19(15) . . . . ?
C1 B1 B2 B5 -92.94(15) . . . . ?
C1 B1 B2 B9 -31.57(13) . . . . ?
C1 B1 B3 C2 93.90(15) . . . . ?
C1 B1 B3 B4 -39.67(14) . . . . ?
C1 B1 B3 B6 61.99(18) . . . . ?
C1 B1 B3 B7 -0.9(2) . . . . ?
C1 B1 B4 B3 133.63(16) . . . . ?
C1 B1 B4 B7 94.81(16) . . . . ?
C1 B1 B4 B8 32.17(14) . . . . ?
C1 B2 B5 C2 -93.32(14) . . . . ?
C1 B2 B5 B6 -62.40(17) . . . . ?
C1 B2 B5 B9 38.89(13) . . . . ?
C1 B2 B5 B10 -0.09(18) . . . . ?
C1 B2 B9 B5 -132.88(15) . . . . ?
C1 B2 B9 B8 -31.79(14) . . . . ?
C1 B2 B9 B10 -94.13(16) . . . . ?
C1 B4 B7 B3 99.36(16) . . . . ?
C1 B4 B7 B6 61.49(19) . . . . ?
C1 B4 B7 B8 -38.33(14) . . . . ?
C1 B4 B7 B10 -1.2(2) . . . . ?
C1 B4 B8 B7 133.76(17) . . . . ?
C1 B4 B8 B9 32.41(14) . . . . ?
C1 B4 B8 B10 95.91(16) . . . . ?
C1 B8 B9 B2 32.60(14) . . . . ?
C1 B8 B9 B5 96.55(16) . . . . ?
C1 B8 B9 B10 133.28(17) . . . . ?
C1 B8 B10 B5 -3.2(2) . . . . ?
C1 B8 B10 B6 61.83(19) . . . . ?
C1 B8 B10 B7 98.52(16) . . . . ?
C1 B8 B10 B9 -39.76(14) . . . . ?
C1 B9 B10 B5 -100.25(16) . . . . ?
C1 B9 B10 B6 -62.42(19) . . . . ?
C1 B9 B10 B7 1.3(2) . . . . ?
C1 B9 B10 B8 38.77(14) . . . . ?
C2 B1 B2 Ru1 -117.63(12) . . . . ?
C2 B1 B2 Cu1 -112.14(18) . . . . ?
C2 B1 B2 C1 125.19(15) . . . . ?
C2 B1 B2 B5 32.24(14) . . . . ?
C2 B1 B2 B9 93.61(15) . . . . ?
C2 B1 B3 B4 -133.57(16) . . . . ?
C2 B1 B3 B6 -31.91(14) . . . . ?
C2 B1 B3 B7 -94.77(16) . . . . ?
C2 B1 B4 C1 -94.02(15) . . . . ?
C2 B1 B4 B3 39.60(14) . . . . ?
C2 B1 B4 B7 0.78(19) . . . . ?
C2 B1 B4 B8 -61.85(18) . . . . ?
C2 B2 B5 B6 30.92(14) . . . . ?
C2 B2 B5 B9 132.20(16) . . . . ?
C2 B2 B5 B10 93.23(16) . . . . ?
C2 B2 B9 C1 93.18(14) . . . . ?
C2 B2 B9 B5 -39.70(13) . . . . ?
C2 B2 B9 B8 61.39(18) . . . . ?
C2 B2 B9 B10 -0.95(19) . . . . ?
C2 B3 B4 C1 -0.32(19) . . . . ?
C2 B3 B4 B1 -39.85(14) . . . . ?
C2 B3 B4 B7 96.52(16) . . . . ?
C2 B3 B4 B8 58.92(18) . . . . ?
C2 B3 B6 B5 -32.62(14) . . . . ?
C2 B3 B6 B7 -133.63(16) . . . . ?
C2 B3 B6 B10 -95.69(17) . . . . ?
C2 B3 B7 B4 -99.88(16) . . . . ?
C2 B3 B7 B6 38.35(14) . . . . ?
C2 B3 B7 B8 -61.50(19) . . . . ?
C2 B3 B7 B10 1.1(2) . . . . ?
C2 B5 B6 B3 32.80(15) . . . . ?
C2 B5 B6 B7 95.55(17) . . . . ?
C2 B5 B6 B10 133.28(16) . . . . ?
C2 B5 B9 C1 0.18(19) . . . . ?
C2 B5 B9 B2 40.84(13) . . . . ?
C2 B5 B9 B8 -59.56(18) . . . . ?
C2 B5 B9 B10 -95.80(16) . . . . ?
C2 B5 B10 B6 -38.48(14) . . . . ?
C2 B5 B10 B7 -0.9(2) . . . . ?
C2 B5 B10 B8 62.81(19) . . . . ?
C2 B5 B10 B9 100.03(16) . . . . ?
C2 B6 B7 B3 -39.70(14) . . . . ?
C2 B6 B7 B4 -2.3(2) . . . . ?
C2 B6 B7 B8 62.17(19) . . . . ?
C2 B6 B7 B10 98.19(16) . . . . ?
C2 B6 B10 B5 39.71(14) . . . . ?
C2 B6 B10 B7 -98.59(16) . . . . ?
C2 B6 B10 B8 -61.94(19) . . . . ?
C2 B6 B10 B9 2.7(2) . . . . ?
C11 P1 O1 C1 114.81(13) . . . . ?
C11 P1 C14 C15 149.34(15) . . . . ?
C11 P1 C14 C16 -88.03(16) . . . . ?
C14 P1 O1 C1 -136.87(13) . . . . ?
C14 P1 C11 C12 -60.82(17) . . . . ?
C14 P1 C11 C13 66.96(17) . . . . ?
C21 P2 O2 C2 -148.07(13) . . . . ?
C21 P2 C24 C25 -64.77(17) . . . . ?
C21 P2 C24 C26 61.34(17) . . . . ?
C24 P2 O2 C2 105.09(14) . . . . ?
C24 P2 C21 C22 138.72(16) . . . . ?
C24 P2 C21 C23 -96.58(16) . . . . ?
B1 C1 B2 Ru1 -48.83(10) . . . . ?
B1 C1 B2 Cu1 -114.86(19) . . . . ?
B1 C1 B2 C2 45.25(13) . . . . ?
B1 C1 B2 B5 103.85(15) . . . . ?
B1 C1 B2 B9 143.37(15) . . . . ?
B1 C1 B4 B3 -40.41(14) . . . . ?
B1 C1 B4 B7 -102.51(16) . . . . ?
B1 C1 B4 B8 -142.31(16) . . . . ?
B1 C1 B8 B4 37.20(16) . . . . ?
B1 C1 B8 B7 -2.6(2) . . . . ?
B1 C1 B8 B9 -106.13(17) . . . . ?
B1 C1 B8 B10 -65.6(2) . . . . ?
B1 C1 B9 B2 -34.95(15) . . . . ?
B1 C1 B9 B5 6.4(2) . . . . ?
B1 C1 B9 B8 108.30(17) . . . . ?
B1 C1 B9 B10 68.53(19) . . . . ?
B1 C2 B2 Ru1 48.62(10) . . . . ?
B1 C2 B2 Cu1 117.48(17) . . . . ?
B1 C2 B2 C1 -44.93(13) . . . . ?
B1 C2 B2 B5 -143.01(16) . . . . ?
B1 C2 B2 B9 -102.96(15) . . . . ?
B1 C2 B3 B4 40.67(14) . . . . ?
B1 C2 B3 B6 142.65(16) . . . . ?
B1 C2 B3 B7 102.70(16) . . . . ?
B1 C2 B5 B2 35.38(15) . . . . ?
B1 C2 B5 B6 -108.60(17) . . . . ?
B1 C2 B5 B9 -6.7(2) . . . . ?
B1 C2 B5 B10 -68.90(18) . . . . ?
B1 C2 B6 B3 -36.83(16) . . . . ?
B1 C2 B6 B5 106.22(17) . . . . ?
B1 C2 B6 B7 3.1(2) . . . . ?
B1 C2 B6 B10 65.9(2) . . . . ?
B1 B2 B5 C2 -32.84(14) . . . . ?
B1 B2 B5 B6 -1.9(2) . . . . ?
B1 B2 B5 B9 99.37(16) . . . . ?
B1 B2 B5 B10 60.39(19) . . . . ?
B1 B2 B9 C1 32.18(14) . . . . ?
B1 B2 B9 B5 -100.71(16) . . . . ?
B1 B2 B9 B8 0.4(2) . . . . ?
B1 B2 B9 B10 -61.95(19) . . . . ?
B1 B3 B4 C1 39.53(13) . . . . ?
B1 B3 B4 B7 136.37(16) . . . . ?
B1 B3 B4 B8 98.77(16) . . . . ?
B1 B3 B6 C2 32.73(14) . . . . ?
B1 B3 B6 B5 0.1(2) . . . . ?
B1 B3 B6 B7 -100.90(17) . . . . ?
B1 B3 B6 B10 -62.95(19) . . . . ?
B1 B3 B7 B4 -38.96(15) . . . . ?
B1 B3 B7 B6 99.27(17) . . . . ?
B1 B3 B7 B8 -0.6(2) . . . . ?
B1 B3 B7 B10 62.0(2) . . . . ?
B1 B4 B7 B3 38.82(15) . . . . ?
B1 B4 B7 B6 1.0(2) . . . . ?
B1 B4 B7 B8 -98.87(16) . . . . ?
B1 B4 B7 B10 -61.76(19) . . . . ?
B1 B4 B8 C1 -32.81(14) . . . . ?
B1 B4 B8 B7 100.94(17) . . . . ?
B1 B4 B8 B9 -0.4(2) . . . . ?
B1 B4 B8 B10 63.10(19) . . . . ?
B2 C1 B1 Ru1 65.64(12) . . . . ?
B2 C1 B1 C2 -45.86(13) . . . . ?
B2 C1 B1 B3 -105.91(16) . . . . ?
B2 C1 B1 B4 -145.91(15) . . . . ?
B2 C1 B4 B1 32.72(15) . . . . ?
B2 C1 B4 B3 -7.7(2) . . . . ?
B2 C1 B4 B7 -69.79(19) . . . . ?
B2 C1 B4 B8 -109.59(17) . . . . ?
B2 C1 B8 B4 106.25(17) . . . . ?
B2 C1 B8 B7 66.47(19) . . . . ?
B2 C1 B8 B9 -37.09(16) . . . . ?
B2 C1 B8 B10 3.5(2) . . . . ?
B2 C1 B9 B5 41.35(14) . . . . ?
B2 C1 B9 B8 143.26(16) . . . . ?
B2 C1 B9 B10 103.48(16) . . . . ?
B2 C2 B1 Ru1 -65.16(12) . . . . ?
B2 C2 B1 C1 46.32(13) . . . . ?
B2 C2 B1 B3 146.54(16) . . . . ?
B2 C2 B1 B4 106.53(16) . . . . ?
B2 C2 B3 B1 -32.30(15) . . . . ?
B2 C2 B3 B4 8.4(2) . . . . ?
B2 C2 B3 B6 110.35(17) . . . . ?
B2 C2 B3 B7 70.40(19) . . . . ?
B2 C2 B5 B6 -143.98(16) . . . . ?
B2 C2 B5 B9 -42.07(14) . . . . ?
B2 C2 B5 B10 -104.28(16) . . . . ?
B2 C2 B6 B3 -106.44(18) . . . . ?
B2 C2 B6 B5 36.62(16) . . . . ?
B2 C2 B6 B7 -66.5(2) . . . . ?
B2 C2 B6 B10 -3.7(2) . . . . ?
B2 B1 B3 C2 30.56(14) . . . . ?
B2 B1 B3 B4 -103.01(17) . . . . ?
B2 B1 B3 B6 -1.4(2) . . . . ?
B2 B1 B3 B7 -64.2(2) . . . . ?
B2 B1 B4 C1 -31.51(14) . . . . ?
B2 B1 B4 B3 102.12(17) . . . . ?
B2 B1 B4 B7 63.30(19) . . . . ?
B2 B1 B4 B8 0.7(2) . . . . ?
B2 B5 B6 C2 -31.69(14) . . . . ?
B2 B5 B6 B3 1.1(2) . . . . ?
B2 B5 B6 B7 63.86(19) . . . . ?
B2 B5 B6 B10 101.58(17) . . . . ?
B2 B5 B9 C1 -40.66(13) . . . . ?
B2 B5 B9 B8 -100.39(16) . . . . ?
B2 B5 B9 B10 -136.64(16) . . . . ?
B2 B5 B10 B6 -99.21(16) . . . . ?
B2 B5 B10 B7 -61.65(19) . . . . ?
B2 B5 B10 B8 2.1(2) . . . . ?
B2 B5 B10 B9 39.30(14) . . . . ?
B2 B9 B10 B5 -38.92(14) . . . . ?
B2 B9 B10 B6 -1.1(2) . . . . ?
B2 B9 B10 B7 62.7(2) . . . . ?
B2 B9 B10 B8 100.11(16) . . . . ?
B3 C2 B1 Ru1 148.30(15) . . . . ?
B3 C2 B1 C1 -100.22(15) . . . . ?
B3 C2 B1 B2 -146.54(16) . . . . ?
B3 C2 B1 B4 -40.01(14) . . . . ?
B3 C2 B2 Ru1 81.41(15) . . . . ?
B3 C2 B2 Cu1 150.27(14) . . . . ?
B3 C2 B2 C1 -12.13(19) . . . . ?
B3 C2 B2 B1 32.80(15) . . . . ?
B3 C2 B2 B5 -110.22(17) . . . . ?
B3 C2 B2 B9 -70.16(18) . . . . ?
B3 C2 B5 B2 106.09(18) . . . . ?
B3 C2 B5 B6 -37.89(17) . . . . ?
B3 C2 B5 B9 64.0(2) . . . . ?
B3 C2 B5 B10 1.8(2) . . . . ?
B3 C2 B6 B5 143.05(16) . . . . ?
B3 C2 B6 B7 39.89(15) . . . . ?
B3 C2 B6 B10 102.74(17) . . . . ?
B3 B1 B2 Ru1 -147.82(17) . . . . ?
B3 B1 B2 Cu1 -142.33(15) . . . . ?
B3 B1 B2 C1 95.00(16) . . . . ?
B3 B1 B2 C2 -30.19(14) . . . . ?
B3 B1 B2 B5 2.1(2) . . . . ?
B3 B1 B2 B9 63.42(19) . . . . ?
B3 B1 B4 C1 -133.63(16) . . . . ?
B3 B1 B4 B7 -38.82(15) . . . . ?
B3 B1 B4 B8 -101.46(17) . . . . ?
B3 B4 B7 B6 -37.87(15) . . . . ?
B3 B4 B7 B8 -137.68(16) . . . . ?
B3 B4 B7 B10 -100.58(17) . . . . ?
B3 B4 B8 C1 -95.96(16) . . . . ?
B3 B4 B8 B7 37.80(15) . . . . ?
B3 B4 B8 B9 -63.55(19) . . . . ?
B3 B4 B8 B10 0.0(2) . . . . ?
B3 B6 B7 B4 37.38(15) . . . . ?
B3 B6 B7 B8 101.87(17) . . . . ?
B3 B6 B7 B10 137.89(16) . . . . ?
B3 B6 B10 B5 101.04(16) . . . . ?
B3 B6 B10 B7 -37.27(15) . . . . ?
B3 B6 B10 B8 -0.6(2) . . . . ?
B3 B6 B10 B9 64.0(2) . . . . ?
B3 B7 B8 C1 1.8(2) . . . . ?
B3 B7 B8 B4 -37.80(15) . . . . ?
B3 B7 B8 B9 62.8(2) . . . . ?
B3 B7 B8 B10 100.31(17) . . . . ?
B3 B7 B10 B5 -0.1(2) . . . . ?
B3 B7 B10 B6 38.00(15) . . . . ?
B3 B7 B10 B8 -101.14(17) . . . . ?
B3 B7 B10 B9 -63.3(2) . . . . ?
B4 C1 B1 Ru1 -148.45(15) . . . . ?
B4 C1 B1 C2 100.05(15) . . . . ?
B4 C1 B1 B2 145.91(15) . . . . ?
B4 C1 B1 B3 40.00(14) . . . . ?
B4 C1 B2 Ru1 -82.21(14) . . . . ?
B4 C1 B2 Cu1 -148.24(16) . . . . ?
B4 C1 B2 C2 11.88(19) . . . . ?
B4 C1 B2 B1 -33.37(15) . . . . ?
B4 C1 B2 B5 70.47(18) . . . . ?
B4 C1 B2 B9 110.00(17) . . . . ?
B4 C1 B8 B7 -39.78(15) . . . . ?
B4 C1 B8 B9 -143.34(16) . . . . ?
B4 C1 B8 B10 -102.79(17) . . . . ?
B4 C1 B9 B2 -105.83(17) . . . . ?
B4 C1 B9 B5 -64.5(2) . . . . ?
B4 C1 B9 B8 37.43(17) . . . . ?
B4 C1 B9 B10 -2.3(2) . . . . ?
B4 B1 B2 Ru1 148.11(16) . . . . ?
B4 B1 B2 Cu1 153.59(15) . . . . ?
B4 B1 B2 C1 30.92(14) . . . . ?
B4 B1 B2 C2 -94.27(16) . . . . ?
B4 B1 B2 B5 -62.03(19) . . . . ?
B4 B1 B2 B9 -0.7(2) . . . . ?
B4 B1 B3 C2 133.57(16) . . . . ?
B4 B1 B3 B6 101.66(17) . . . . ?
B4 B1 B3 B7 38.80(15) . . . . ?
B4 B3 B6 C2 96.27(16) . . . . ?
B4 B3 B6 B5 63.65(19) . . . . ?
B4 B3 B6 B7 -37.36(15) . . . . ?
B4 B3 B6 B10 0.6(2) . . . . ?
B4 B3 B7 B6 138.23(16) . . . . ?
B4 B3 B7 B8 38.38(15) . . . . ?
B4 B3 B7 B10 100.98(17) . . . . ?
B4 B7 B8 C1 39.62(14) . . . . ?
B4 B7 B8 B9 100.63(17) . . . . ?
B4 B7 B8 B10 138.11(16) . . . . ?
B4 B7 B10 B5 63.1(2) . . . . ?
B4 B7 B10 B6 101.19(17) . . . . ?
B4 B7 B10 B8 -37.94(15) . . . . ?
B4 B7 B10 B9 -0.1(2) . . . . ?
B4 B8 B9 C1 -32.59(14) . . . . ?
B4 B8 B9 B2 0.0(2) . . . . ?
B4 B8 B9 B5 63.96(19) . . . . ?
B4 B8 B9 B10 100.69(18) . . . . ?
B4 B8 B10 B5 -64.63(19) . . . . ?
B4 B8 B10 B6 0.4(2) . . . . ?
B4 B8 B10 B7 37.10(15) . . . . ?
B4 B8 B10 B9 -101.18(16) . . . . ?
B5 C2 B1 Ru1 -101.48(15) . . . . ?
B5 C2 B1 C1 10.00(19) . . . . ?
B5 C2 B1 B2 -36.32(15) . . . . ?
B5 C2 B1 B3 110.22(17) . . . . ?
B5 C2 B1 B4 70.21(18) . . . . ?
B5 C2 B2 Ru1 -168.37(13) . . . . ?
B5 C2 B2 Cu1 -99.51(16) . . . . ?
B5 C2 B2 C1 98.08(15) . . . . ?
B5 C2 B2 B1 143.01(16) . . . . ?
B5 C2 B2 B9 40.05(14) . . . . ?
B5 C2 B3 B1 -104.60(18) . . . . ?
B5 C2 B3 B4 -63.9(2) . . . . ?
B5 C2 B3 B6 38.05(17) . . . . ?
B5 C2 B3 B7 -1.9(2) . . . . ?
B5 C2 B6 B3 -143.05(16) . . . . ?
B5 C2 B6 B7 -103.16(17) . . . . ?
B5 C2 B6 B10 -40.32(15) . . . . ?
B5 B2 B9 C1 132.88(15) . . . . ?
B5 B2 B9 B8 101.09(17) . . . . ?
B5 B2 B9 B10 38.75(15) . . . . ?
B5 B6 B7 B3 -100.67(16) . . . . ?
B5 B6 B7 B4 -63.29(19) . . . . ?
B5 B6 B7 B8 1.2(2) . . . . ?
B5 B6 B7 B10 37.22(14) . . . . ?
B5 B6 B10 B7 -138.31(16) . . . . ?
B5 B6 B10 B8 -101.65(17) . . . . ?
B5 B6 B10 B9 -37.00(15) . . . . ?
B5 B9 B10 B6 37.83(15) . . . . ?
B5 B9 B10 B7 101.58(17) . . . . ?
B5 B9 B10 B8 139.03(16) . . . . ?
B6 C2 B1 Ru1 -174.18(13) . . . . ?
B6 C2 B1 C1 -62.70(19) . . . . ?
B6 C2 B1 B2 -109.03(17) . . . . ?
B6 C2 B1 B3 37.51(16) . . . . ?
B6 C2 B1 B4 -2.5(2) . . . . ?
B6 C2 B2 Ru1 154.58(14) . . . . ?
B6 C2 B2 Cu1 -136.56(16) . . . . ?
B6 C2 B2 C1 61.03(19) . . . . ?
B6 C2 B2 B1 105.96(18) . . . . ?
B6 C2 B2 B5 -37.05(16) . . . . ?
B6 C2 B2 B9 3.0(2) . . . . ?
B6 C2 B3 B1 -142.65(16) . . . . ?
B6 C2 B3 B4 -101.98(17) . . . . ?
B6 C2 B3 B7 -39.95(15) . . . . ?
B6 C2 B5 B2 143.98(16) . . . . ?
B6 C2 B5 B9 101.91(16) . . . . ?
B6 C2 B5 B10 39.70(14) . . . . ?
B6 B3 B4 C1 -59.57(18) . . . . ?
B6 B3 B4 B1 -99.09(16) . . . . ?
B6 B3 B4 B7 37.28(15) . . . . ?
B6 B3 B4 B8 -0.3(2) . . . . ?
B6 B3 B7 B4 -138.23(16) . . . . ?
B6 B3 B7 B8 -99.85(17) . . . . ?
B6 B3 B7 B10 -37.25(15) . . . . ?
B6 B5 B9 C1 59.34(18) . . . . ?
B6 B5 B9 B2 100.00(16) . . . . ?
B6 B5 B9 B8 -0.4(2) . . . . ?
B6 B5 B9 B10 -36.64(14) . . . . ?
B6 B5 B10 B7 37.57(15) . . . . ?
B6 B5 B10 B8 101.29(17) . . . . ?
B6 B5 B10 B9 138.51(16) . . . . ?
B6 B7 B8 C1 -62.46(19) . . . . ?
B6 B7 B8 B4 -102.08(17) . . . . ?
B6 B7 B8 B9 -1.4(2) . . . . ?
B6 B7 B8 B10 36.04(15) . . . . ?
B6 B7 B10 B5 -38.12(15) . . . . ?
B6 B7 B10 B8 -139.13(16) . . . . ?
B6 B7 B10 B9 -101.25(17) . . . . ?
B7 B3 B4 C1 -96.84(16) . . . . ?
B7 B3 B4 B1 -136.37(16) . . . . ?
B7 B3 B4 B8 -37.60(15) . . . . ?
B7 B3 B6 C2 133.63(16) . . . . ?
B7 B3 B6 B5 101.01(17) . . . . ?
B7 B3 B6 B10 37.95(15) . . . . ?
B7 B4 B8 C1 -133.76(17) . . . . ?
B7 B4 B8 B9 -101.35(17) . . . . ?
B7 B4 B8 B10 -37.85(15) . . . . ?
B7 B6 B10 B5 138.31(16) . . . . ?
B7 B6 B10 B8 36.65(15) . . . . ?
B7 B6 B10 B9 101.30(17) . . . . ?
B7 B8 B9 C1 -95.39(17) . . . . ?
B7 B8 B9 B2 -62.79(19) . . . . ?
B7 B8 B9 B5 1.2(2) . . . . ?
B7 B8 B9 B10 37.88(15) . . . . ?
B7 B8 B10 B5 -101.73(17) . . . . ?
B7 B8 B10 B6 -36.69(15) . . . . ?
B7 B8 B10 B9 -138.28(16) . . . . ?
B8 C1 B1 Ru1 173.79(13) . . . . ?
B8 C1 B1 C2 62.29(19) . . . . ?
B8 C1 B1 B2 108.15(17) . . . . ?
B8 C1 B1 B3 2.2(2) . . . . ?
B8 C1 B1 B4 -37.76(16) . . . . ?
B8 C1 B2 Ru1 -154.85(14) . . . . ?
B8 C1 B2 Cu1 139.12(17) . . . . ?
B8 C1 B2 C2 -60.77(19) . . . . ?
B8 C1 B2 B1 -106.02(18) . . . . ?
B8 C1 B2 B5 -2.2(2) . . . . ?
B8 C1 B2 B9 37.35(16) . . . . ?
B8 C1 B4 B1 142.31(16) . . . . ?
B8 C1 B4 B3 101.90(17) . . . . ?
B8 C1 B4 B7 39.80(15) . . . . ?
B8 C1 B9 B2 -143.26(16) . . . . ?
B8 C1 B9 B5 -101.90(16) . . . . ?
B8 C1 B9 B10 -39.77(15) . . . . ?
B8 B4 B7 B3 137.68(16) . . . . ?
B8 B4 B7 B6 99.82(17) . . . . ?
B8 B4 B7 B10 37.10(15) . . . . ?
B8 B7 B10 B5 101.01(17) . . . . ?
B8 B7 B10 B6 139.13(16) . . . . ?
B8 B7 B10 B9 37.88(15) . . . . ?
B8 B9 B10 B5 -139.03(16) . . . . ?
B8 B9 B10 B6 -101.19(18) . . . . ?
B8 B9 B10 B7 -37.45(15) . . . . ?
B9 C1 B1 Ru1 101.63(15) . . . . ?
B9 C1 B1 C2 -9.87(19) . . . . ?
B9 C1 B1 B2 35.99(15) . . . . ?
B9 C1 B1 B3 -69.92(19) . . . . ?
B9 C1 B1 B4 -109.92(17) . . . . ?
B9 C1 B2 Ru1 167.79(12) . . . . ?
B9 C1 B2 Cu1 101.77(19) . . . . ?
B9 C1 B2 C2 -98.12(14) . . . . ?
B9 C1 B2 B1 -143.37(15) . . . . ?
B9 C1 B2 B5 -39.52(13) . . . . ?
B9 C1 B4 B1 104.84(18) . . . . ?
B9 C1 B4 B3 64.4(2) . . . . ?
B9 C1 B4 B7 2.3(2) . . . . ?
B9 C1 B4 B8 -37.47(17) . . . . ?
B9 C1 B8 B4 143.34(16) . . . . ?
B9 C1 B8 B7 103.56(17) . . . . ?
B9 C1 B8 B10 40.55(15) . . . . ?
B9 B2 B5 C2 -132.20(16) . . . . ?
B9 B2 B5 B6 -101.28(17) . . . . ?
B9 B2 B5 B10 -38.98(15) . . . . ?
B9 B5 B6 C2 -96.05(16) . . . . ?
B9 B5 B6 B3 -63.26(19) . . . . ?
B9 B5 B6 B7 -0.5(2) . . . . ?
B9 B5 B6 B10 37.22(15) . . . . ?
B9 B5 B10 B6 -138.51(16) . . . . ?
B9 B5 B10 B7 -100.94(17) . . . . ?
B9 B5 B10 B8 -37.22(15) . . . . ?
B9 B8 B10 B5 36.55(15) . . . . ?
B9 B8 B10 B6 101.60(17) . . . . ?
B9 B8 B10 B7 138.28(16) . . . . ?
B10 B5 B6 C2 -133.28(16) . . . . ?
B10 B5 B6 B3 -100.48(18) . . . . ?
B10 B5 B6 B7 -37.72(15) . . . . ?
B10 B5 B9 C1 95.98(16) . . . . ?
B10 B5 B9 B2 136.64(16) . . . . ?
B10 B5 B9 B8 36.25(15) . . . . ?
B10 B6 B7 B3 -137.89(16) . . . . ?
B10 B6 B7 B4 -100.51(17) . . . . ?
B10 B6 B7 B8 -36.02(15) . . . . ?
B10 B7 B8 C1 -98.49(16) . . . . ?
B10 B7 B8 B4 -138.11(16) . . . . ?
B10 B7 B8 B9 -37.48(15) . . . . ?
B10 B8 B9 C1 -133.28(17) . . . . ?
B10 B8 B9 B2 -100.67(17) . . . . ?
B10 B8 B9 B5 -36.73(15) . . . . ?

_shelx_res_file                  
;
    be366b.res created by SHELXL-2014/7

TITL be366b_a.res in P2(1)/n
REM Old TITL BE366b in P21/n #14
REM SHELXT solution in P2(1)/n
REM R1 0.067, Rweak 0.005, Alpha 0.040, Orientation as input
REM Formula found by SHELXT: C18 B8 O4 P2 Cl Cu Ru
CELL 0.71073 10.4786 16.101 16.7081 90 92.821 90
ZERR 2 0.0005 0.0008 0.0008 0 0.002 0
LATT 1
SYMM 0.5-X,0.5+Y,0.5-Z
SFAC C H B Cl Cu O P Ru
UNIT 64 144 40 4 4 16 8 4

L.S. 7
PLAN  9
SIZE 0.18 0.2 0.24
TEMP -173.05
BOND $H
MORE -1
CONF
fmap 2
acta 56.68
REM <olex2.extras>
REM <HklSrc "%.\\BE366b.hkl">
REM </olex2.extras>

WGHT    0.014200    2.719400
EXTI    0.000355
FVAR       0.27996
RU1   8    0.447515    0.317441    0.673521    11.00000    0.00785    0.00638 =
         0.00711    0.00060   -0.00007   -0.00083
CU1   5    0.455254    0.412301    0.545731    11.00000    0.00975    0.00728 =
         0.00931    0.00147    0.00012   -0.00153
CL1   4    0.584752    0.525396    0.578778    11.00000    0.02706    0.01402 =
         0.01352    0.00571   -0.00725   -0.01058
P1    7    0.249125    0.381566    0.683366    11.00000    0.01032    0.00869 =
         0.00967   -0.00074    0.00197    0.00044
P2    7    0.610003    0.239640    0.618592    11.00000    0.00845    0.00970 =
         0.01070    0.00026   -0.00104    0.00093
O1    6    0.148899    0.331143    0.620144    11.00000    0.00779    0.01170 =
         0.01411   -0.00320    0.00251    0.00045
O2    6    0.550198    0.205992    0.530372    11.00000    0.00845    0.01399 =
         0.01161   -0.00184   -0.00110    0.00268
O3    6    0.598446    0.456680    0.763396    11.00000    0.02763    0.01593 =
         0.01914    0.00046   -0.00648   -0.00828
O4    6    0.439224    0.208799    0.820886    11.00000    0.02049    0.02074 =
         0.01698    0.01018   -0.00238   -0.00520
C1    1    0.204647    0.275589    0.568034    11.00000    0.00757    0.00884 =
         0.01210   -0.00094    0.00072   -0.00002
C2    1    0.417244    0.208576    0.520561    11.00000    0.00818    0.00833 =
         0.01065    0.00024   -0.00037    0.00107
C3    1    0.545439    0.408076    0.725416    11.00000    0.01348    0.01155 =
         0.01216    0.00434    0.00218    0.00026
C4    1    0.443591    0.251294    0.766509    11.00000    0.00914    0.01186 =
         0.01451   -0.00187   -0.00150   -0.00153
C11   1    0.222547    0.488070    0.645161    11.00000    0.01495    0.00707 =
         0.01745    0.00088    0.00171    0.00180
AFIX  13
H11   2    0.263783    0.490689    0.592503    11.00000   -1.20000
AFIX   0
C12   1    0.080833    0.508141    0.627602    11.00000    0.01604    0.01437 =
         0.02854    0.00211   -0.00058    0.00415
AFIX 137
H12A  2    0.042930    0.466325    0.591037    11.00000   -1.50000
H12B  2    0.072824    0.563153    0.602765    11.00000   -1.50000
H12C  2    0.036202    0.507767    0.677786    11.00000   -1.50000
AFIX   0
C13   1    0.287692    0.554577    0.698024    11.00000    0.02422    0.01026 =
         0.03265   -0.00520   -0.00455    0.00148
AFIX 137
H13A  2    0.242284    0.560323    0.747619    11.00000   -1.50000
H13B  2    0.286125    0.607710    0.669381    11.00000   -1.50000
H13C  2    0.376459    0.538365    0.710985    11.00000   -1.50000
AFIX   0
C14   1    0.165052    0.375613    0.777325    11.00000    0.01816    0.02122 =
         0.01463    0.00134    0.00856    0.00533
AFIX  13
H14   2    0.089510    0.413581    0.772912    11.00000   -1.20000
AFIX   0
C15   1    0.117361    0.287492    0.790919    11.00000    0.01879    0.03096 =
         0.02274    0.00960    0.00843   -0.00143
AFIX 137
H15A  2    0.051160    0.273595    0.749615    11.00000   -1.50000
H15B  2    0.081581    0.283825    0.843902    11.00000   -1.50000
H15C  2    0.188695    0.248426    0.787975    11.00000   -1.50000
AFIX   0
C16   1    0.252841    0.404103    0.848621    11.00000    0.03995    0.02912 =
         0.01156   -0.00491    0.00618    0.00395
AFIX 137
H16A  2    0.324229    0.365121    0.856261    11.00000   -1.50000
H16B  2    0.204184    0.405655    0.897210    11.00000   -1.50000
H16C  2    0.286020    0.459676    0.837798    11.00000   -1.50000
AFIX   0
C21   1    0.762526    0.283811    0.589221    11.00000    0.00732    0.01787 =
         0.02283    0.00136    0.00345    0.00058
AFIX  13
H21   2    0.825380    0.237191    0.587458    11.00000   -1.20000
AFIX   0
C22   1    0.753532    0.323646    0.506260    11.00000    0.01788    0.02642 =
         0.02587    0.00493    0.00923    0.00031
AFIX 137
H22A  2    0.730452    0.281288    0.465985    11.00000   -1.50000
H22B  2    0.836261    0.348047    0.494602    11.00000   -1.50000
H22C  2    0.688106    0.367184    0.504915    11.00000   -1.50000
AFIX   0
C23   1    0.814194    0.346119    0.652518    11.00000    0.01058    0.02597 =
         0.03026   -0.00133    0.00039   -0.00484
AFIX 137
H23A  2    0.766639    0.398367    0.646822    11.00000   -1.50000
H23B  2    0.904959    0.356484    0.644922    11.00000   -1.50000
H23C  2    0.803933    0.323241    0.706172    11.00000   -1.50000
AFIX   0
C24   1    0.654930    0.140414    0.667010    11.00000    0.01847    0.01025 =
         0.01612    0.00092   -0.00285    0.00333
AFIX  13
H24   2    0.574570    0.115133    0.685856    11.00000   -1.20000
AFIX   0
C25   1    0.711653    0.078107    0.609329    11.00000    0.03001    0.01596 =
         0.02309   -0.00410   -0.00604    0.01022
AFIX 137
H25A  2    0.650515    0.068183    0.564058    11.00000   -1.50000
H25B  2    0.729651    0.025698    0.637499    11.00000   -1.50000
H25C  2    0.791095    0.100564    0.589518    11.00000   -1.50000
AFIX   0
C26   1    0.744270    0.153455    0.741409    11.00000    0.02932    0.01916 =
         0.01833   -0.00163   -0.01034    0.00937
AFIX 137
H26A  2    0.828612    0.170872    0.724844    11.00000   -1.50000
H26B  2    0.752393    0.101346    0.771539    11.00000   -1.50000
H26C  2    0.708905    0.196482    0.775394    11.00000   -1.50000
AFIX   0
B1    3    0.338839    0.226797    0.606463    11.00000    0.00964    0.01008 =
         0.00950    0.00052   -0.00032   -0.00043
B2    3    0.352950    0.305558    0.535341    11.00000    0.00844    0.00752 =
         0.00995   -0.00052   -0.00007    0.00073
B3    3    0.334567    0.127559    0.559420    11.00000    0.01594    0.00814 =
         0.01516   -0.00001   -0.00116   -0.00141
H3    2    0.387076    0.076697    0.584896    11.00000    0.01649
B4    3    0.191448    0.172213    0.591040    11.00000    0.01262    0.00762 =
         0.01564    0.00062   -0.00123   -0.00349
H4    2    0.137362    0.154716    0.640379    11.00000    0.00550
B5    3    0.352327    0.257224    0.437667    11.00000    0.01280    0.01108 =
         0.00885    0.00062   -0.00101    0.00055
H5    2    0.412594    0.281878    0.392694    11.00000    0.00997
B6    3    0.342805    0.146205    0.453362    11.00000    0.01386    0.01113 =
         0.01344   -0.00272   -0.00193    0.00060
H6    2    0.399466    0.107050    0.418716    11.00000    0.00890
B7    3    0.193822    0.123490    0.495998    11.00000    0.01577    0.01165 =
         0.01704   -0.00121   -0.00196   -0.00333
H7    2    0.142479    0.065528    0.483404    11.00000    0.01872
B8    3    0.110647    0.219367    0.504575    11.00000    0.01153    0.01240 =
         0.01523   -0.00062   -0.00161   -0.00398
H8    2    0.011604    0.227798    0.504451    11.00000    0.01122
B9    3    0.209640    0.301903    0.469660    11.00000    0.01229    0.01034 =
         0.01151   -0.00014   -0.00172   -0.00086
H9    2    0.166997    0.358249    0.448210    11.00000    0.00833
B10   3    0.205115    0.203150    0.421170    11.00000    0.01370    0.01268 =
         0.01322   -0.00315   -0.00208   -0.00149
H10   2    0.162304    0.194016    0.362513    11.00000    0.01476
HKLF 4

REM  be366b_a.res in P2(1)/n
REM R1 =  0.0284 for    5947 Fo > 4sig(Fo)  and  0.0414 for all    6999 data
REM    357 parameters refined using      0 restraints

END

WGHT      0.0142      2.7194

REM Highest difference peak  0.473,  deepest hole -0.438,  1-sigma level  0.090
Q1    1   0.6796  0.2624  0.5963  11.00000  0.05    0.47
Q2    1   0.1585  0.4993  0.6441  11.00000  0.05    0.43
Q3    1   0.6257  0.1820  0.6464  11.00000  0.05    0.42
Q4    1   0.2369  0.4403  0.6679  11.00000  0.05    0.40
Q5    1   0.2567  0.5054  0.6826  11.00000  0.05    0.39
Q6    1   0.5734  0.2114  0.5720  11.00000  0.05    0.38
Q7    1   0.5050  0.5417  0.5599  11.00000  0.05    0.38
Q8    1   0.2091  0.3724  0.7353  11.00000  0.05    0.38
Q9    1   0.5798  0.5826  0.5627  11.00000  0.05    0.37
;
_shelx_res_checksum              89849
_shelx_SHELXL_version_number     2014/7
_olex2_submission_special_instructions 'No special instructions were received'
####################################################################### 
# 
# This file contains crystal structure data downloaded from the 
# Cambridge Structural Database (CSD) hosted by the Cambridge 
# Crystallographic Data Centre (CCDC).
# 
# Full information about CCDC data access policies and citation 
# guidelines are available at http://www.ccdc.cam.ac.uk/access/V1 
# 
# Audit and citation data items may have been added by the CCDC. 
# Please retain this information to preserve the provenance of 
# this file and to allow appropriate attribution of the data. 
# 
#######################################################################

data_be3166
_database_code_depnum_ccdc_archive 'CCDC 1816710'
_audit_update_record             
;
2018-01-12 deposited with the CCDC.
2018-02-05 downloaded from the CCDC.
;
_audit_creation_date             2016-09-28
_audit_creation_method           
;
Olex2 1.2
(compiled 2016.09.09 svn.r3337 for OlexSys, GUI svn.r5227)
;
_chemical_name_common            ?
_chemical_name_systematic        ?
_chemical_formula_moiety         'C18 H39 Ag B10 N2 O7 P2 Ru'
_chemical_formula_sum            'C18 H39 Ag B10 N2 O7 P2 Ru'
_chemical_formula_weight         774.49
_chemical_absolute_configuration ad
_chemical_melting_point          ?
loop_
_atom_type_symbol
_atom_type_description
_atom_type_scat_dispersion_real
_atom_type_scat_dispersion_imag
_atom_type_scat_source
C C 0.0033 0.0016 'International Tables Vol C Tables 4.2.6.8 and 6.1.1.4'
H H 0.0000 0.0000 'International Tables Vol C Tables 4.2.6.8 and 6.1.1.4'
Ag Ag -0.8971 1.1015 'International Tables Vol C Tables 4.2.6.8 and 6.1.1.4'
B B 0.0013 0.0007 'International Tables Vol C Tables 4.2.6.8 and 6.1.1.4'
N N 0.0061 0.0033 'International Tables Vol C Tables 4.2.6.8 and 6.1.1.4'
O O 0.0106 0.0060 'International Tables Vol C Tables 4.2.6.8 and 6.1.1.4'
P P 0.1023 0.0942 'International Tables Vol C Tables 4.2.6.8 and 6.1.1.4'
Ru Ru -1.2594 0.8363 'International Tables Vol C Tables 4.2.6.8 and 6.1.1.4'

_shelx_space_group_comment       
;
The symmetry employed for this shelxl refinement is uniquely defined
by the following loop, which should always be used as a source of
symmetry information in preference to the above space-group names.
They are only intended as comments.
;
_space_group_crystal_system      monoclinic
_space_group_IT_number           7
_space_group_name_H-M_alt        'P 1 n 1'
_space_group_name_Hall           'P -2yac'
loop_
_space_group_symop_operation_xyz
'x, y, z'
'x+1/2, -y, z+1/2'

_cell_length_a                   10.6009(5)
_cell_length_b                   13.8331(7)
_cell_length_c                   11.0738(5)
_cell_angle_alpha                90
_cell_angle_beta                 103.867(2)
_cell_angle_gamma                90
_cell_volume                     1576.57(13)
_cell_formula_units_Z            2
_cell_measurement_reflns_used    9913
_cell_measurement_temperature    100(2)
_cell_measurement_theta_max      32.602
_cell_measurement_theta_min      2.466
_shelx_estimated_absorpt_T_max   0.772
_shelx_estimated_absorpt_T_min   0.611
_exptl_absorpt_coefficient_mu    1.241
_exptl_absorpt_correction_T_max  0.4950
_exptl_absorpt_correction_T_min  0.4149
_exptl_absorpt_correction_type   multi-scan
_exptl_absorpt_process_details   
;
SADABS-2016/2 (Bruker,2016/2) was used for absorption correction.
wR2(int) was 0.0908 before and 0.0504 after correction.
The Ratio of minimum to maximum transmission is 0.8382.
The \l/2 correction factor is Not present.
;
_exptl_crystal_colour            colourless
_exptl_crystal_colour_primary    colourless
_exptl_crystal_density_diffrn    1.631
_exptl_crystal_density_meas      ?
_exptl_crystal_density_method    ?
_exptl_crystal_description       prism
_exptl_crystal_F_000             776
_exptl_crystal_size_max          0.44
_exptl_crystal_size_mid          0.38
_exptl_crystal_size_min          0.22
_exptl_transmission_factor_max   ?
_exptl_transmission_factor_min   ?
_diffrn_reflns_av_R_equivalents  0.0384
_diffrn_reflns_av_unetI/netI     0.0373
_diffrn_reflns_Laue_measured_fraction_full 0.998
_diffrn_reflns_Laue_measured_fraction_max 0.998
_diffrn_reflns_limit_h_max       15
_diffrn_reflns_limit_h_min       -16
_diffrn_reflns_limit_k_max       20
_diffrn_reflns_limit_k_min       -21
_diffrn_reflns_limit_l_max       16
_diffrn_reflns_limit_l_min       -16
_diffrn_reflns_number            50528
_diffrn_reflns_point_group_measured_fraction_full 0.991
_diffrn_reflns_point_group_measured_fraction_max 0.991
_diffrn_reflns_theta_full        32.670
_diffrn_reflns_theta_max         32.672
_diffrn_reflns_theta_min         2.807
_diffrn_ambient_temperature      100(2)
_diffrn_detector                 'Bruker PHOTON-100 area detector'
_diffrn_detector_area_resol_mean 10.4
_diffrn_detector_type            'CMOS area detector'
_diffrn_measured_fraction_theta_full 0.998
_diffrn_measured_fraction_theta_max 0.998
_diffrn_measurement_device       'three-circle diffractometer'
_diffrn_measurement_device_type  'Bruker APEX-II CCD'
_diffrn_measurement_method       '\f and \w scans'
_diffrn_radiation_monochromator  'mirror optics'
_diffrn_radiation_probe          x-ray
_diffrn_radiation_type           MoK\a
_diffrn_radiation_wavelength     0.71073
_diffrn_source                   'microfocus sealed X-ray tube'
_diffrn_source_type              'Incoatec I\ms'
_diffrn_special_details          ?
_diffrn_standards_number         0
_reflns_Friedel_coverage         0.983
_reflns_Friedel_fraction_full    0.985
_reflns_Friedel_fraction_max     0.984
_reflns_number_gt                10853
_reflns_number_total             11466
_reflns_special_details          
;
 Reflections were merged by SHELXL according to the crystal
 class for the calculation of statistics and refinement.
 
 _reflns_Friedel_fraction is defined as the number of unique
 Friedel pairs measured divided by the number that would be
 possible theoretically, ignoring centric projections and
 systematic absences.
;
_reflns_threshold_expression     'I > 2\s(I)'
_computing_cell_refinement       'SAINT v8.37A (Bruker, 2015)'
_computing_data_collection       'Bruker APEX3 v2016.5-0 (Bruker, 2016)'
_computing_data_reduction        'SAINT v8.37A (Bruker, 2015)'
_computing_molecular_graphics    'Olex2 (Dolomanov et al., 2009)'
_computing_publication_material  'Olex2 (Dolomanov et al., 2009)'
_computing_structure_refinement  'XL (Sheldrick, 2008)'
_computing_structure_solution    'XT (Sheldrick, 2015)'
_refine_diff_density_max         0.329
_refine_diff_density_min         -0.339
_refine_diff_density_rms         0.069
_refine_ls_abs_structure_details 
;
 Flack x determined using 5033 quotients [(I+)-(I-)]/[(I+)+(I-)]
 (Parsons, Flack and Wagner, Acta Cryst. B69 (2013) 249-259).
;
_refine_ls_abs_structure_Flack   0.003(7)
_refine_ls_extinction_coef       0.0045(3)
_refine_ls_extinction_expression Fc^*^=kFc[1+0.001xFc^2^\l^3^/sin(2\q)]^-1/4^
_refine_ls_extinction_method     'SHELXL-2014/7 (Sheldrick 2014'
_refine_ls_goodness_of_fit_ref   1.031
_refine_ls_hydrogen_treatment    mixed
_refine_ls_matrix_type           full
_refine_ls_number_parameters     412
_refine_ls_number_reflns         11466
_refine_ls_number_restraints     2
_refine_ls_R_factor_all          0.0250
_refine_ls_R_factor_gt           0.0215
_refine_ls_restrained_S_all      1.031
_refine_ls_shift/su_max          0.001
_refine_ls_shift/su_mean         0.000
_refine_ls_structure_factor_coef Fsqd
_refine_ls_weighting_details     
'w=1/[\s^2^(Fo^2^)+(0.0133P)^2^+0.0224P] where P=(Fo^2^+2Fc^2^)/3'
_refine_ls_weighting_scheme      calc
_refine_ls_wR_factor_gt          0.0379
_refine_ls_wR_factor_ref         0.0387
_refine_special_details          ?
_olex2_refinement_description    
;
1. Fixed Uiso
 At 1.2 times of:
  All C(H) groups
 At 1.5 times of:
  All C(H,H,H) groups
2.a Ternary CH refined with riding coordinates:
 C11(H11), C14(H14), C21(H21), C24(H24)
2.b Idealised Me refined as rotating group:
 C6(H6A,H6B,H6C), C12(H12A,H12B,H12C), C13(H13A,H13B,H13C), C15(H15A,H15B,
 H15C), C16(H16A,H16B,H16C), C22(H22A,H22B,H22C), C23(H23A,H23B,H23C), C25(H25A,
 H25B,H25C), C26(H26A,H26B,H26C)
;
_atom_sites_solution_hydrogens   mixed
_atom_sites_solution_primary     dual
_atom_sites_solution_secondary   ?
loop_
_atom_site_label
_atom_site_type_symbol
_atom_site_fract_x
_atom_site_fract_y
_atom_site_fract_z
_atom_site_U_iso_or_equiv
_atom_site_adp_type
_atom_site_occupancy
_atom_site_site_symmetry_order
_atom_site_calc_flag
_atom_site_refinement_flags_posn
_atom_site_refinement_flags_adp
_atom_site_refinement_flags_occupancy
_atom_site_disorder_assembly
_atom_site_disorder_group
Ag1 Ag 0.58945(2) 0.31376(2) 0.59602(2) 0.01259(4) Uani 1 1 d . . . . .
Ru1 Ru 0.41624(2) 0.27244(2) 0.37436(2) 0.00847(4) Uani 1 1 d . . . . .
P1 P 0.58358(6) 0.30516(4) 0.27506(5) 0.01140(11) Uani 1 1 d . . . . .
P2 P 0.28789(5) 0.18508(4) 0.48098(5) 0.01017(11) Uani 1 1 d . . . . .
O1 O 0.69035(15) 0.21559(12) 0.31330(16) 0.0134(3) Uani 1 1 d . . . . .
O2 O 0.38156(15) 0.09632(12) 0.55327(15) 0.0120(3) Uani 1 1 d . . . . .
O3 O 0.33507(18) 0.47964(13) 0.42960(18) 0.0231(4) Uani 1 1 d . . . . .
O4 O 0.22115(18) 0.25649(14) 0.12698(17) 0.0213(4) Uani 1 1 d . . . . .
O5 O 0.4885(2) 0.42522(14) 0.7223(2) 0.0295(5) Uani 1 1 d . . . . .
O6 O 0.6187(2) 0.49264(15) 0.62552(18) 0.0279(5) Uani 1 1 d . . . . .
O7 O 0.5213(3) 0.58040(15) 0.7378(2) 0.0416(6) Uani 1 1 d . . . . .
N1 N 0.5427(2) 0.50054(16) 0.6966(2) 0.0229(5) Uani 1 1 d . . . . .
N2 N 0.7687(2) 0.30740(18) 0.7609(2) 0.0243(5) Uani 1 1 d . . . . .
C1 C 0.6538(2) 0.13964(16) 0.3809(2) 0.0106(4) Uani 1 1 d . . . . .
C2 C 0.4905(2) 0.07611(16) 0.5076(2) 0.0100(4) Uani 1 1 d . . . . .
C3 C 0.3694(2) 0.40360(18) 0.4127(2) 0.0150(5) Uani 1 1 d . . . . .
C4 C 0.2921(2) 0.26430(17) 0.2210(2) 0.0134(4) Uani 1 1 d . . . . .
C5 C 0.8555(3) 0.30445(19) 0.8444(2) 0.0177(5) Uani 1 1 d . . . . .
C6 C 0.9657(3) 0.2999(2) 0.9522(3) 0.0223(6) Uani 1 1 d . . . . .
H6A H 1.0467 0.2983 0.9243 0.033 Uiso 1 1 calc GR . . . .
H6B H 0.9592 0.2415 1.0003 0.033 Uiso 1 1 calc GR . . . .
H6C H 0.9653 0.3570 1.0045 0.033 Uiso 1 1 calc GR . . . .
C11 C 0.6949(2) 0.40945(18) 0.3084(2) 0.0172(5) Uani 1 1 d . . . . .
H11 H 0.7323 0.4191 0.2344 0.021 Uiso 1 1 calc R . . . .
C12 C 0.6220(3) 0.50194(18) 0.3256(2) 0.0206(5) Uani 1 1 d . . . . .
H12A H 0.5448 0.5086 0.2567 0.031 Uiso 1 1 calc GR . . . .
H12B H 0.6790 0.5579 0.3268 0.031 Uiso 1 1 calc GR . . . .
H12C H 0.5954 0.4986 0.4044 0.031 Uiso 1 1 calc GR . . . .
C13 C 0.8079(2) 0.39312(19) 0.4209(3) 0.0220(5) Uani 1 1 d . . . . .
H13A H 0.7757 0.3936 0.4968 0.033 Uiso 1 1 calc GR . . . .
H13B H 0.8722 0.4447 0.4253 0.033 Uiso 1 1 calc GR . . . .
H13C H 0.8485 0.3305 0.4129 0.033 Uiso 1 1 calc GR . . . .
C14 C 0.5413(3) 0.29418(19) 0.1043(2) 0.0180(5) Uani 1 1 d . . . . .
H14 H 0.4795 0.2387 0.0827 0.022 Uiso 1 1 calc R . . . .
C15 C 0.4692(3) 0.3849(2) 0.0440(2) 0.0267(6) Uani 1 1 d . . . . .
H15A H 0.3977 0.3995 0.0831 0.040 Uiso 1 1 calc GR . . . .
H15B H 0.4344 0.3734 -0.0451 0.040 Uiso 1 1 calc GR . . . .
H15C H 0.5296 0.4397 0.0556 0.040 Uiso 1 1 calc GR . . . .
C16 C 0.6579(3) 0.2713(2) 0.0508(3) 0.0297(6) Uani 1 1 d . . . . .
H16A H 0.7183 0.3261 0.0654 0.045 Uiso 1 1 calc GR . . . .
H16B H 0.6282 0.2597 -0.0388 0.045 Uiso 1 1 calc GR . . . .
H16C H 0.7021 0.2135 0.0914 0.045 Uiso 1 1 calc GR . . . .
C21 C 0.2229(2) 0.22892(19) 0.6107(2) 0.0167(5) Uani 1 1 d . . . . .
H21 H 0.1493 0.1854 0.6167 0.020 Uiso 1 1 calc R . . . .
C22 C 0.1670(3) 0.3315(2) 0.5834(3) 0.0233(6) Uani 1 1 d . . . . .
H22A H 0.2373 0.3790 0.6065 0.035 Uiso 1 1 calc GR . . . .
H22B H 0.1023 0.3433 0.6319 0.035 Uiso 1 1 calc GR . . . .
H22C H 0.1258 0.3375 0.4946 0.035 Uiso 1 1 calc GR . . . .
C23 C 0.3225(3) 0.2245(2) 0.7354(2) 0.0205(5) Uani 1 1 d . . . . .
H23A H 0.3468 0.1570 0.7558 0.031 Uiso 1 1 calc GR . . . .
H23B H 0.2849 0.2522 0.8003 0.031 Uiso 1 1 calc GR . . . .
H23C H 0.3999 0.2614 0.7302 0.031 Uiso 1 1 calc GR . . . .
C24 C 0.1522(2) 0.11779(17) 0.3813(2) 0.0126(4) Uani 1 1 d . . . . .
H24 H 0.1821 0.0960 0.3066 0.015 Uiso 1 1 calc R . . . .
C25 C 0.0340(2) 0.18364(18) 0.3341(2) 0.0169(5) Uani 1 1 d . . . . .
H25A H -0.0037 0.2013 0.4036 0.025 Uiso 1 1 calc GR . . . .
H25B H -0.0310 0.1494 0.2707 0.025 Uiso 1 1 calc GR . . . .
H25C H 0.0613 0.2423 0.2977 0.025 Uiso 1 1 calc GR . . . .
C26 C 0.1151(2) 0.02681(18) 0.4435(2) 0.0177(5) Uani 1 1 d . . . . .
H26A H 0.1923 -0.0136 0.4727 0.027 Uiso 1 1 calc GR . . . .
H26B H 0.0493 -0.0095 0.3834 0.027 Uiso 1 1 calc GR . . . .
H26C H 0.0800 0.0453 0.5144 0.027 Uiso 1 1 calc GR . . . .
B1 B 0.4901(2) 0.12891(19) 0.3674(2) 0.0104(5) Uani 1 1 d . . . . .
B2 B 0.5892(2) 0.17461(19) 0.5031(2) 0.0114(5) Uani 1 1 d . . . . .
B3 B 0.4682(3) 0.00156(19) 0.3817(3) 0.0119(5) Uani 1 1 d . . . . .
H3 H 0.382(3) -0.030(2) 0.350(3) 0.018(8) Uiso 1 1 d . . . . .
B4 B 0.5774(3) 0.0445(2) 0.2972(2) 0.0132(5) Uani 1 1 d . . . . .
H4 H 0.571(3) 0.043(2) 0.197(3) 0.030(8) Uiso 1 1 d . . . . .
B5 B 0.6376(3) 0.0752(2) 0.6112(3) 0.0139(5) Uani 1 1 d . . . . .
H5 H 0.643(3) 0.088(2) 0.711(3) 0.018(7) Uiso 1 1 d . . . . .
B6 B 0.5608(3) -0.0317(2) 0.5339(3) 0.0140(5) Uani 1 1 d . . . . .
H6 H 0.519(3) -0.083(2) 0.587(3) 0.020(7) Uiso 1 1 d . . . . .
B7 B 0.6223(3) -0.0536(2) 0.4008(3) 0.0148(5) Uani 1 1 d . . . . .
H7 H 0.632(2) -0.122(2) 0.368(2) 0.009(6) Uiso 1 1 d . . . . .
B8 B 0.7389(3) 0.03710(19) 0.3959(3) 0.0148(5) Uani 1 1 d . . . . .
H8 H 0.816(2) 0.0328(19) 0.358(2) 0.010(6) Uiso 1 1 d . . . . .
B9 B 0.7480(3) 0.1180(2) 0.5261(3) 0.0137(5) Uani 1 1 d . . . . .
H9 H 0.839(3) 0.156(2) 0.568(3) 0.025(8) Uiso 1 1 d . . . . .
B10 B 0.7274(3) -0.0083(2) 0.5426(3) 0.0158(5) Uani 1 1 d . . . . .
H10 H 0.802(3) -0.050(2) 0.596(3) 0.031(9) Uiso 1 1 d . . . . .

loop_
_atom_site_aniso_label
_atom_site_aniso_U_11
_atom_site_aniso_U_22
_atom_site_aniso_U_33
_atom_site_aniso_U_23
_atom_site_aniso_U_13
_atom_site_aniso_U_12
Ag1 0.01334(8) 0.01214(8) 0.01057(8) -0.00289(7) -0.00050(6) -0.00010(7)
Ru1 0.00808(7) 0.00825(8) 0.00842(7) 0.00012(7) 0.00070(5) 0.00019(7)
P1 0.0132(3) 0.0109(3) 0.0107(3) 0.0007(2) 0.0039(2) -0.0010(2)
P2 0.0088(2) 0.0107(3) 0.0110(3) -0.0012(2) 0.0026(2) 0.0001(2)
O1 0.0119(8) 0.0118(8) 0.0178(9) 0.0036(6) 0.0059(6) -0.0006(6)
O2 0.0110(7) 0.0136(8) 0.0127(8) 0.0027(6) 0.0052(6) 0.0006(6)
O3 0.0255(10) 0.0134(9) 0.0304(11) -0.0029(8) 0.0067(8) 0.0019(7)
O4 0.0195(9) 0.0237(10) 0.0164(9) 0.0004(8) -0.0042(7) -0.0007(7)
O5 0.0382(12) 0.0172(10) 0.0336(12) -0.0019(8) 0.0097(9) -0.0072(9)
O6 0.0395(12) 0.0270(11) 0.0200(10) 0.0003(8) 0.0127(9) 0.0061(9)
O7 0.0722(17) 0.0148(10) 0.0483(15) -0.0121(10) 0.0352(13) -0.0017(11)
N1 0.0357(13) 0.0156(11) 0.0182(11) -0.0035(9) 0.0076(10) 0.0005(10)
N2 0.0242(12) 0.0260(13) 0.0191(12) -0.0049(9) -0.0016(10) 0.0020(9)
C1 0.0089(9) 0.0104(10) 0.0129(11) -0.0006(8) 0.0034(8) -0.0002(8)
C2 0.0101(9) 0.0102(10) 0.0091(10) 0.0011(8) 0.0013(8) 0.0000(8)
C3 0.0145(11) 0.0154(11) 0.0148(11) 0.0001(9) 0.0027(9) -0.0005(9)
C4 0.0126(11) 0.0109(11) 0.0167(12) 0.0008(9) 0.0039(9) 0.0012(8)
C5 0.0197(12) 0.0142(11) 0.0177(12) -0.0019(10) 0.0017(10) 0.0003(9)
C6 0.0187(12) 0.0200(13) 0.0219(13) -0.0015(11) -0.0073(10) 0.0007(10)
C11 0.0215(12) 0.0145(12) 0.0184(12) -0.0008(9) 0.0105(9) -0.0063(9)
C12 0.0275(13) 0.0120(11) 0.0228(13) 0.0025(10) 0.0069(11) -0.0029(10)
C13 0.0161(12) 0.0184(13) 0.0311(15) -0.0039(11) 0.0049(10) -0.0053(10)
C14 0.0235(12) 0.0186(12) 0.0121(11) -0.0006(9) 0.0046(9) -0.0012(10)
C15 0.0397(16) 0.0245(14) 0.0130(12) 0.0040(10) 0.0006(11) -0.0030(12)
C16 0.0369(16) 0.0380(17) 0.0193(14) -0.0029(13) 0.0165(12) -0.0024(14)
C21 0.0152(11) 0.0196(12) 0.0179(12) -0.0046(10) 0.0088(9) -0.0033(9)
C22 0.0233(13) 0.0233(14) 0.0254(14) -0.0098(11) 0.0100(11) 0.0028(11)
C23 0.0256(13) 0.0231(13) 0.0144(12) -0.0039(10) 0.0082(10) -0.0075(11)
C24 0.0103(10) 0.0136(11) 0.0143(11) -0.0015(9) 0.0037(8) -0.0006(8)
C25 0.0114(10) 0.0170(12) 0.0212(12) -0.0007(10) 0.0019(9) 0.0018(9)
C26 0.0150(11) 0.0153(12) 0.0225(13) -0.0002(10) 0.0037(10) -0.0033(9)
B1 0.0086(10) 0.0117(12) 0.0104(11) 0.0017(9) 0.0014(8) 0.0006(9)
B2 0.0103(11) 0.0113(12) 0.0115(12) 0.0016(9) 0.0007(9) -0.0010(9)
B3 0.0114(11) 0.0085(11) 0.0149(12) -0.0004(9) 0.0012(9) -0.0008(9)
B4 0.0130(11) 0.0122(12) 0.0143(12) -0.0036(10) 0.0034(9) 0.0010(9)
B5 0.0121(11) 0.0135(12) 0.0139(12) 0.0022(10) -0.0013(9) 0.0005(9)
B6 0.0142(12) 0.0109(12) 0.0158(13) 0.0023(10) 0.0013(10) 0.0020(10)
B7 0.0127(12) 0.0100(12) 0.0212(14) -0.0009(10) 0.0029(10) 0.0012(9)
B8 0.0107(11) 0.0116(12) 0.0217(14) -0.0013(10) 0.0029(10) 0.0010(9)
B9 0.0101(11) 0.0140(12) 0.0154(13) 0.0005(10) -0.0003(9) -0.0003(9)
B10 0.0126(12) 0.0118(12) 0.0213(14) 0.0025(10) 0.0005(10) 0.0030(10)

_geom_special_details            
;
 All esds (except the esd in the dihedral angle between two l.s. planes)
 are estimated using the full covariance matrix.  The cell esds are taken
 into account individually in the estimation of esds in distances, angles
 and torsion angles; correlations between esds in cell parameters are only
 used when they are defined by crystal symmetry.  An approximate (isotropic)
 treatment of cell esds is used for estimating esds involving l.s. planes.
;
loop_
_geom_bond_atom_site_label_1
_geom_bond_atom_site_label_2
_geom_bond_distance
_geom_bond_site_symmetry_2
_geom_bond_publ_flag
Ag1 Ru1 2.7500(2) . ?
Ag1 O5 2.489(2) . ?
Ag1 O6 2.505(2) . ?
Ag1 N2 2.300(2) . ?
Ag1 B2 2.182(3) . ?
Ru1 P1 2.3444(6) . ?
Ru1 P2 2.3401(6) . ?
Ru1 C3 1.954(2) . ?
Ru1 C4 1.886(2) . ?
Ru1 B1 2.143(3) . ?
Ru1 B2 2.444(3) . ?
P1 O1 1.6630(17) . ?
P1 C11 1.844(2) . ?
P1 C14 1.842(3) . ?
P2 O2 1.6594(17) . ?
P2 C21 1.839(2) . ?
P2 C24 1.842(2) . ?
O1 C1 1.398(3) . ?
O2 C2 1.395(3) . ?
O3 C3 1.143(3) . ?
O4 C4 1.134(3) . ?
O5 N1 1.255(3) . ?
O6 N1 1.259(3) . ?
O7 N1 1.237(3) . ?
N2 C5 1.138(3) . ?
C1 B1 1.711(3) . ?
C1 B2 1.725(3) . ?
C1 B4 1.699(3) . ?
C1 B8 1.668(3) . ?
C1 B9 1.703(3) . ?
C2 B1 1.716(3) . ?
C2 B2 1.726(3) . ?
C2 B3 1.705(3) . ?
C2 B5 1.700(3) . ?
C2 B6 1.662(3) . ?
C5 C6 1.458(4) . ?
C6 H6A 0.9800 . ?
C6 H6B 0.9800 . ?
C6 H6C 0.9800 . ?
C11 H11 1.0000 . ?
C11 C12 1.530(4) . ?
C11 C13 1.524(4) . ?
C12 H12A 0.9800 . ?
C12 H12B 0.9800 . ?
C12 H12C 0.9800 . ?
C13 H13A 0.9800 . ?
C13 H13B 0.9800 . ?
C13 H13C 0.9800 . ?
C14 H14 1.0000 . ?
C14 C15 1.537(4) . ?
C14 C16 1.526(4) . ?
C15 H15A 0.9800 . ?
C15 H15B 0.9800 . ?
C15 H15C 0.9800 . ?
C16 H16A 0.9800 . ?
C16 H16B 0.9800 . ?
C16 H16C 0.9800 . ?
C21 H21 1.0000 . ?
C21 C22 1.540(4) . ?
C21 C23 1.525(4) . ?
C22 H22A 0.9800 . ?
C22 H22B 0.9800 . ?
C22 H22C 0.9800 . ?
C23 H23A 0.9800 . ?
C23 H23B 0.9800 . ?
C23 H23C 0.9800 . ?
C24 H24 1.0000 . ?
C24 C25 1.536(3) . ?
C24 C26 1.531(3) . ?
C25 H25A 0.9800 . ?
C25 H25B 0.9800 . ?
C25 H25C 0.9800 . ?
C26 H26A 0.9800 . ?
C26 H26B 0.9800 . ?
C26 H26C 0.9800 . ?
B1 B2 1.733(4) . ?
B1 B3 1.789(4) . ?
B1 B4 1.779(4) . ?
B2 B5 1.814(4) . ?
B2 B9 1.819(4) . ?
B3 H3 1.00(3) . ?
B3 B4 1.757(4) . ?
B3 B6 1.795(4) . ?
B3 B7 1.770(4) . ?
B4 H4 1.09(3) . ?
B4 B7 1.768(4) . ?
B4 B8 1.801(4) . ?
B5 H5 1.11(3) . ?
B5 B6 1.803(4) . ?
B5 B9 1.770(4) . ?
B5 B10 1.779(4) . ?
B6 H6 1.08(3) . ?
B6 B7 1.775(4) . ?
B6 B10 1.775(4) . ?
B7 H7 1.02(3) . ?
B7 B8 1.772(4) . ?
B7 B10 1.806(4) . ?
B8 H8 1.00(2) . ?
B8 B9 1.809(4) . ?
B8 B10 1.773(4) . ?
B9 H9 1.10(3) . ?
B9 B10 1.775(4) . ?
B10 H10 1.04(3) . ?

loop_
_geom_angle_atom_site_label_1
_geom_angle_atom_site_label_2
_geom_angle_atom_site_label_3
_geom_angle
_geom_angle_site_symmetry_1
_geom_angle_site_symmetry_3
_geom_angle_publ_flag
O5 Ag1 Ru1 110.20(5) . . ?
O5 Ag1 O6 51.05(6) . . ?
O6 Ag1 Ru1 110.91(5) . . ?
N2 Ag1 Ru1 161.53(6) . . ?
N2 Ag1 O5 87.84(8) . . ?
N2 Ag1 O6 83.19(8) . . ?
B2 Ag1 Ru1 58.04(7) . . ?
B2 Ag1 O5 149.22(8) . . ?
B2 Ag1 O6 156.74(8) . . ?
B2 Ag1 N2 104.36(9) . . ?
P1 Ru1 Ag1 87.715(17) . . ?
P1 Ru1 B2 80.47(6) . . ?
P2 Ru1 Ag1 90.090(16) . . ?
P2 Ru1 P1 158.94(2) . . ?
P2 Ru1 B2 82.26(6) . . ?
C3 Ru1 Ag1 76.30(7) . . ?
C3 Ru1 P1 100.53(7) . . ?
C3 Ru1 P2 99.28(7) . . ?
C3 Ru1 B1 169.18(10) . . ?
C3 Ru1 B2 125.55(9) . . ?
C4 Ru1 Ag1 171.34(7) . . ?
C4 Ru1 P1 91.85(7) . . ?
C4 Ru1 P2 93.37(7) . . ?
C4 Ru1 C3 95.30(10) . . ?
C4 Ru1 B1 95.41(10) . . ?
C4 Ru1 B2 139.13(9) . . ?
B1 Ru1 Ag1 93.05(7) . . ?
B1 Ru1 P1 80.66(7) . . ?
B1 Ru1 P2 78.55(7) . . ?
B1 Ru1 B2 43.80(9) . . ?
B2 Ru1 Ag1 49.26(6) . . ?
O1 P1 Ru1 106.38(6) . . ?
O1 P1 C11 99.67(10) . . ?
O1 P1 C14 100.55(10) . . ?
C11 P1 Ru1 125.25(8) . . ?
C14 P1 Ru1 116.13(9) . . ?
C14 P1 C11 104.84(11) . . ?
O2 P2 Ru1 105.81(6) . . ?
O2 P2 C21 99.21(10) . . ?
O2 P2 C24 101.90(10) . . ?
C21 P2 Ru1 126.58(8) . . ?
C21 P2 C24 104.48(11) . . ?
C24 P2 Ru1 115.06(8) . . ?
C1 O1 P1 115.91(14) . . ?
C2 O2 P2 115.15(14) . . ?
N1 O5 Ag1 96.02(15) . . ?
N1 O6 Ag1 95.14(15) . . ?
O5 N1 O6 117.8(2) . . ?
O7 N1 O5 121.6(2) . . ?
O7 N1 O6 120.6(2) . . ?
C5 N2 Ag1 178.3(2) . . ?
O1 C1 B1 115.07(18) . . ?
O1 C1 B2 115.00(18) . . ?
O1 C1 B4 116.53(19) . . ?
O1 C1 B8 118.63(18) . . ?
O1 C1 B9 117.56(18) . . ?
B1 C1 B2 60.59(14) . . ?
B4 C1 B1 62.90(15) . . ?
B4 C1 B2 114.73(17) . . ?
B4 C1 B9 118.27(19) . . ?
B8 C1 B1 116.62(18) . . ?
B8 C1 B2 117.87(18) . . ?
B8 C1 B4 64.64(15) . . ?
B8 C1 B9 64.88(16) . . ?
B9 C1 B1 114.86(18) . . ?
B9 C1 B2 64.06(15) . . ?
O2 C2 B1 114.85(17) . . ?
O2 C2 B2 114.36(18) . . ?
O2 C2 B3 116.93(18) . . ?
O2 C2 B5 117.53(18) . . ?
O2 C2 B6 119.47(19) . . ?
B1 C2 B2 60.49(14) . . ?
B3 C2 B1 63.07(15) . . ?
B3 C2 B2 114.83(17) . . ?
B5 C2 B1 114.61(18) . . ?
B5 C2 B2 63.95(15) . . ?
B5 C2 B3 118.19(18) . . ?
B6 C2 B1 116.36(18) . . ?
B6 C2 B2 117.65(18) . . ?
B6 C2 B3 64.44(15) . . ?
B6 C2 B5 64.85(15) . . ?
O3 C3 Ru1 175.8(2) . . ?
O4 C4 Ru1 176.8(2) . . ?
N2 C5 C6 179.3(3) . . ?
C5 C6 H6A 109.5 . . ?
C5 C6 H6B 109.5 . . ?
C5 C6 H6C 109.5 . . ?
H6A C6 H6B 109.5 . . ?
H6A C6 H6C 109.5 . . ?
H6B C6 H6C 109.5 . . ?
P1 C11 H11 107.5 . . ?
C12 C11 P1 111.14(17) . . ?
C12 C11 H11 107.5 . . ?
C13 C11 P1 112.80(17) . . ?
C13 C11 H11 107.5 . . ?
C13 C11 C12 110.1(2) . . ?
C11 C12 H12A 109.5 . . ?
C11 C12 H12B 109.5 . . ?
C11 C12 H12C 109.5 . . ?
H12A C12 H12B 109.5 . . ?
H12A C12 H12C 109.5 . . ?
H12B C12 H12C 109.5 . . ?
C11 C13 H13A 109.5 . . ?
C11 C13 H13B 109.5 . . ?
C11 C13 H13C 109.5 . . ?
H13A C13 H13B 109.5 . . ?
H13A C13 H13C 109.5 . . ?
H13B C13 H13C 109.5 . . ?
P1 C14 H14 107.0 . . ?
C15 C14 P1 110.62(18) . . ?
C15 C14 H14 107.0 . . ?
C16 C14 P1 113.30(19) . . ?
C16 C14 H14 107.0 . . ?
C16 C14 C15 111.4(2) . . ?
C14 C15 H15A 109.5 . . ?
C14 C15 H15B 109.5 . . ?
C14 C15 H15C 109.5 . . ?
H15A C15 H15B 109.5 . . ?
H15A C15 H15C 109.5 . . ?
H15B C15 H15C 109.5 . . ?
C14 C16 H16A 109.5 . . ?
C14 C16 H16B 109.5 . . ?
C14 C16 H16C 109.5 . . ?
H16A C16 H16B 109.5 . . ?
H16A C16 H16C 109.5 . . ?
H16B C16 H16C 109.5 . . ?
P2 C21 H21 107.3 . . ?
C22 C21 P2 110.44(17) . . ?
C22 C21 H21 107.3 . . ?
C23 C21 P2 112.73(17) . . ?
C23 C21 H21 107.3 . . ?
C23 C21 C22 111.4(2) . . ?
C21 C22 H22A 109.5 . . ?
C21 C22 H22B 109.5 . . ?
C21 C22 H22C 109.5 . . ?
H22A C22 H22B 109.5 . . ?
H22A C22 H22C 109.5 . . ?
H22B C22 H22C 109.5 . . ?
C21 C23 H23A 109.5 . . ?
C21 C23 H23B 109.5 . . ?
C21 C23 H23C 109.5 . . ?
H23A C23 H23B 109.5 . . ?
H23A C23 H23C 109.5 . . ?
H23B C23 H23C 109.5 . . ?
P2 C24 H24 106.9 . . ?
C25 C24 P2 111.13(17) . . ?
C25 C24 H24 106.9 . . ?
C26 C24 P2 113.18(17) . . ?
C26 C24 H24 106.9 . . ?
C26 C24 C25 111.36(19) . . ?
C24 C25 H25A 109.5 . . ?
C24 C25 H25B 109.5 . . ?
C24 C25 H25C 109.5 . . ?
H25A C25 H25B 109.5 . . ?
H25A C25 H25C 109.5 . . ?
H25B C25 H25C 109.5 . . ?
C24 C26 H26A 109.5 . . ?
C24 C26 H26B 109.5 . . ?
C24 C26 H26C 109.5 . . ?
H26A C26 H26B 109.5 . . ?
H26A C26 H26C 109.5 . . ?
H26B C26 H26C 109.5 . . ?
C1 B1 Ru1 106.74(15) . . ?
C1 B1 C2 100.08(16) . . ?
C1 B1 B2 60.11(14) . . ?
C1 B1 B3 103.19(17) . . ?
C1 B1 B4 58.22(14) . . ?
C2 B1 Ru1 106.45(15) . . ?
C2 B1 B2 60.04(14) . . ?
C2 B1 B3 58.17(14) . . ?
C2 B1 B4 103.15(17) . . ?
B2 B1 Ru1 77.37(13) . . ?
B2 B1 B3 110.29(18) . . ?
B2 B1 B4 110.35(18) . . ?
B3 B1 Ru1 148.53(16) . . ?
B4 B1 Ru1 148.93(17) . . ?
B4 B1 B3 58.99(15) . . ?
Ag1 B2 Ru1 72.70(8) . . ?
C1 B2 Ag1 131.38(16) . . ?
C1 B2 Ru1 94.65(13) . . ?
C1 B2 C2 99.13(17) . . ?
C1 B2 B1 59.30(14) . . ?
C1 B2 B5 101.66(18) . . ?
C1 B2 B9 57.39(14) . . ?
C2 B2 Ag1 127.95(16) . . ?
C2 B2 Ru1 94.53(13) . . ?
C2 B2 B1 59.46(14) . . ?
C2 B2 B5 57.33(14) . . ?
C2 B2 B9 101.71(18) . . ?
B1 B2 Ag1 131.50(16) . . ?
B1 B2 Ru1 58.82(11) . . ?
B1 B2 B5 108.21(18) . . ?
B1 B2 B9 108.19(18) . . ?
B5 B2 Ag1 112.90(15) . . ?
B5 B2 Ru1 149.16(16) . . ?
B5 B2 B9 58.34(15) . . ?
B9 B2 Ag1 114.67(15) . . ?
B9 B2 Ru1 149.33(16) . . ?
C2 B3 B1 58.76(14) . . ?
C2 B3 H3 119.0(16) . . ?
C2 B3 B4 104.55(18) . . ?
C2 B3 B6 56.62(14) . . ?
C2 B3 B7 102.73(18) . . ?
B1 B3 H3 121.7(16) . . ?
B1 B3 B6 106.40(18) . . ?
B4 B3 B1 60.23(15) . . ?
B4 B3 H3 128.9(16) . . ?
B4 B3 B6 107.75(19) . . ?
B4 B3 B7 60.17(15) . . ?
B6 B3 H3 117.8(16) . . ?
B7 B3 B1 107.44(18) . . ?
B7 B3 H3 126.7(16) . . ?
B7 B3 B6 59.71(15) . . ?
C1 B4 B1 58.88(14) . . ?
C1 B4 B3 105.06(18) . . ?
C1 B4 H4 118.2(17) . . ?
C1 B4 B7 102.81(18) . . ?
C1 B4 B8 56.85(14) . . ?
B1 B4 H4 122.6(16) . . ?
B1 B4 B8 106.89(18) . . ?
B3 B4 B1 60.78(15) . . ?
B3 B4 H4 130.0(17) . . ?
B3 B4 B7 60.28(15) . . ?
B3 B4 B8 108.03(19) . . ?
B7 B4 B1 107.95(18) . . ?
B7 B4 H4 125.9(16) . . ?
B7 B4 B8 59.53(15) . . ?
B8 B4 H4 115.8(16) . . ?
C2 B5 B2 58.73(14) . . ?
C2 B5 H5 119.4(15) . . ?
C2 B5 B6 56.56(14) . . ?
C2 B5 B9 104.79(18) . . ?
C2 B5 B10 102.43(19) . . ?
B2 B5 H5 118.3(15) . . ?
B6 B5 B2 106.54(18) . . ?
B6 B5 H5 121.0(15) . . ?
B9 B5 B2 60.96(15) . . ?
B9 B5 H5 126.5(15) . . ?
B9 B5 B6 107.6(2) . . ?
B9 B5 B10 60.01(16) . . ?
B10 B5 B2 107.85(19) . . ?
B10 B5 H5 128.8(15) . . ?
B10 B5 B6 59.41(15) . . ?
C2 B6 B3 58.95(14) . . ?
C2 B6 B5 58.59(15) . . ?
C2 B6 H6 117.3(15) . . ?
C2 B6 B7 104.29(19) . . ?
C2 B6 B10 104.16(19) . . ?
B3 B6 B5 108.56(18) . . ?
B3 B6 H6 118.6(15) . . ?
B5 B6 H6 118.2(15) . . ?
B7 B6 B3 59.42(15) . . ?
B7 B6 B5 108.71(19) . . ?
B7 B6 H6 128.4(15) . . ?
B7 B6 B10 61.18(16) . . ?
B10 B6 B3 108.5(2) . . ?
B10 B6 B5 59.63(15) . . ?
B10 B6 H6 128.2(15) . . ?
B3 B7 B6 60.86(15) . . ?
B3 B7 H7 121.7(14) . . ?
B3 B7 B8 108.75(19) . . ?
B3 B7 B10 108.26(19) . . ?
B4 B7 B3 59.56(15) . . ?
B4 B7 B6 108.18(19) . . ?
B4 B7 H7 120.5(14) . . ?
B4 B7 B8 61.16(15) . . ?
B4 B7 B10 108.16(19) . . ?
B6 B7 H7 123.0(14) . . ?
B6 B7 B10 59.42(15) . . ?
B8 B7 B6 107.56(19) . . ?
B8 B7 H7 120.5(14) . . ?
B8 B7 B10 59.39(15) . . ?
B10 B7 H7 122.4(14) . . ?
C1 B8 B4 58.51(14) . . ?
C1 B8 B7 103.91(18) . . ?
C1 B8 H8 119.0(15) . . ?
C1 B8 B9 58.50(14) . . ?
C1 B8 B10 103.76(19) . . ?
B4 B8 H8 120.1(15) . . ?
B4 B8 B9 108.04(18) . . ?
B7 B8 B4 59.31(15) . . ?
B7 B8 H8 127.8(15) . . ?
B7 B8 B9 108.55(19) . . ?
B7 B8 B10 61.28(16) . . ?
B9 B8 H8 118.3(15) . . ?
B10 B8 B4 108.19(19) . . ?
B10 B8 H8 126.9(15) . . ?
B10 B8 B9 59.41(16) . . ?
C1 B9 B2 58.55(14) . . ?
C1 B9 B5 104.35(18) . . ?
C1 B9 B8 56.62(14) . . ?
C1 B9 H9 124.6(16) . . ?
C1 B9 B10 102.22(18) . . ?
B2 B9 H9 122.7(16) . . ?
B5 B9 B2 60.70(15) . . ?
B5 B9 B8 107.58(19) . . ?
B5 B9 H9 124.2(16) . . ?
B5 B9 B10 60.23(16) . . ?
B8 B9 B2 106.52(18) . . ?
B8 B9 H9 120.4(16) . . ?
B10 B9 B2 107.82(18) . . ?
B10 B9 B8 59.29(16) . . ?
B10 B9 H9 123.2(16) . . ?
B5 B10 B7 108.36(18) . . ?
B5 B10 H10 121.8(17) . . ?
B6 B10 B5 60.95(15) . . ?
B6 B10 B7 59.41(15) . . ?
B6 B10 B9 108.61(18) . . ?
B6 B10 H10 122.9(17) . . ?
B7 B10 H10 122.1(18) . . ?
B8 B10 B5 108.80(19) . . ?
B8 B10 B6 107.51(19) . . ?
B8 B10 B7 59.33(15) . . ?
B8 B10 B9 61.31(16) . . ?
B8 B10 H10 120.4(17) . . ?
B9 B10 B5 59.75(15) . . ?
B9 B10 B7 108.51(19) . . ?
B9 B10 H10 120.3(18) . . ?

loop_
_geom_torsion_atom_site_label_1
_geom_torsion_atom_site_label_2
_geom_torsion_atom_site_label_3
_geom_torsion_atom_site_label_4
_geom_torsion
_geom_torsion_site_symmetry_1
_geom_torsion_site_symmetry_2
_geom_torsion_site_symmetry_3
_geom_torsion_site_symmetry_4
_geom_torsion_publ_flag
Ag1 O5 N1 O6 -0.1(3) . . . . ?
Ag1 O5 N1 O7 178.8(2) . . . . ?
Ag1 O6 N1 O5 0.1(2) . . . . ?
Ag1 O6 N1 O7 -178.8(2) . . . . ?
Ag1 B2 B5 C2 121.48(17) . . . . ?
Ag1 B2 B5 B6 152.95(16) . . . . ?
Ag1 B2 B5 B9 -105.78(17) . . . . ?
Ag1 B2 B5 B10 -144.57(16) . . . . ?
Ag1 B2 B9 C1 -124.73(17) . . . . ?
Ag1 B2 B9 B5 102.70(18) . . . . ?
Ag1 B2 B9 B8 -156.07(15) . . . . ?
Ag1 B2 B9 B10 141.59(16) . . . . ?
Ru1 P1 O1 C1 6.17(17) . . . . ?
Ru1 P1 C11 C12 -41.9(2) . . . . ?
Ru1 P1 C11 C13 82.3(2) . . . . ?
Ru1 P1 C14 C15 79.92(19) . . . . ?
Ru1 P1 C14 C16 -154.15(17) . . . . ?
Ru1 P2 O2 C2 -18.30(16) . . . . ?
Ru1 P2 C21 C22 44.1(2) . . . . ?
Ru1 P2 C21 C23 -81.2(2) . . . . ?
Ru1 P2 C24 C25 -82.85(17) . . . . ?
Ru1 P2 C24 C26 150.97(14) . . . . ?
Ru1 B1 B2 Ag1 2.09(19) . . . . ?
Ru1 B1 B2 C1 -117.99(14) . . . . ?
Ru1 B1 B2 C2 117.65(14) . . . . ?
Ru1 B1 B2 B5 149.02(16) . . . . ?
Ru1 B1 B2 B9 -149.24(16) . . . . ?
Ru1 B1 B3 C2 -67.9(3) . . . . ?
Ru1 B1 B3 B4 158.8(3) . . . . ?
Ru1 B1 B3 B6 -99.8(3) . . . . ?
Ru1 B1 B3 B7 -162.5(3) . . . . ?
Ru1 B1 B4 C1 68.2(3) . . . . ?
Ru1 B1 B4 B3 -158.5(3) . . . . ?
Ru1 B1 B4 B7 162.6(3) . . . . ?
Ru1 B1 B4 B8 99.9(3) . . . . ?
Ru1 B2 B5 C2 27.0(3) . . . . ?
Ru1 B2 B5 B6 58.5(4) . . . . ?
Ru1 B2 B5 B9 159.8(3) . . . . ?
Ru1 B2 B5 B10 121.0(3) . . . . ?
Ru1 B2 B9 C1 -27.1(3) . . . . ?
Ru1 B2 B9 B5 -159.6(3) . . . . ?
Ru1 B2 B9 B8 -58.4(4) . . . . ?
Ru1 B2 B9 B10 -120.8(3) . . . . ?
P1 O1 C1 B1 21.8(2) . . . . ?
P1 O1 C1 B2 -45.9(2) . . . . ?
P1 O1 C1 B4 92.6(2) . . . . ?
P1 O1 C1 B8 166.77(16) . . . . ?
P1 O1 C1 B9 -118.35(18) . . . . ?
P2 O2 C2 B1 -12.6(2) . . . . ?
P2 O2 C2 B2 54.7(2) . . . . ?
P2 O2 C2 B3 -83.7(2) . . . . ?
P2 O2 C2 B5 126.76(17) . . . . ?
P2 O2 C2 B6 -158.06(16) . . . . ?
O1 P1 C11 C12 -159.97(17) . . . . ?
O1 P1 C11 C13 -35.8(2) . . . . ?
O1 P1 C14 C15 -165.82(18) . . . . ?
O1 P1 C14 C16 -39.9(2) . . . . ?
O1 C1 B1 Ru1 -41.6(2) . . . . ?
O1 C1 B1 C2 -152.37(18) . . . . ?
O1 C1 B1 B2 -105.8(2) . . . . ?
O1 C1 B1 B3 148.19(19) . . . . ?
O1 C1 B1 B4 108.3(2) . . . . ?
O1 C1 B2 Ag1 -14.4(3) . . . . ?
O1 C1 B2 Ru1 56.60(18) . . . . ?
O1 C1 B2 C2 151.95(18) . . . . ?
O1 C1 B2 B1 105.9(2) . . . . ?
O1 C1 B2 B5 -149.72(18) . . . . ?
O1 C1 B2 B9 -109.9(2) . . . . ?
O1 C1 B4 B1 -106.0(2) . . . . ?
O1 C1 B4 B3 -147.20(19) . . . . ?
O1 C1 B4 B7 150.54(18) . . . . ?
O1 C1 B4 B8 110.9(2) . . . . ?
O1 C1 B8 B4 -107.7(2) . . . . ?
O1 C1 B8 B7 -147.5(2) . . . . ?
O1 C1 B8 B9 109.0(2) . . . . ?
O1 C1 B8 B10 149.2(2) . . . . ?
O1 C1 B9 B2 106.0(2) . . . . ?
O1 C1 B9 B5 147.56(19) . . . . ?
O1 C1 B9 B8 -110.6(2) . . . . ?
O1 C1 B9 B10 -150.40(19) . . . . ?
O2 P2 C21 C22 161.77(17) . . . . ?
O2 P2 C21 C23 36.4(2) . . . . ?
O2 P2 C24 C25 163.20(16) . . . . ?
O2 P2 C24 C26 37.02(18) . . . . ?
O2 C2 B1 Ru1 40.8(2) . . . . ?
O2 C2 B1 C1 151.71(18) . . . . ?
O2 C2 B1 B2 105.1(2) . . . . ?
O2 C2 B1 B3 -108.9(2) . . . . ?
O2 C2 B1 B4 -148.80(18) . . . . ?
O2 C2 B2 Ag1 15.1(3) . . . . ?
O2 C2 B2 Ru1 -56.40(18) . . . . ?
O2 C2 B2 C1 -151.86(18) . . . . ?
O2 C2 B2 B1 -105.9(2) . . . . ?
O2 C2 B2 B5 110.1(2) . . . . ?
O2 C2 B2 B9 149.76(18) . . . . ?
O2 C2 B3 B1 105.7(2) . . . . ?
O2 C2 B3 B4 146.47(19) . . . . ?
O2 C2 B3 B6 -111.6(2) . . . . ?
O2 C2 B3 B7 -151.46(19) . . . . ?
O2 C2 B5 B2 -105.2(2) . . . . ?
O2 C2 B5 B6 111.6(2) . . . . ?
O2 C2 B5 B9 -146.85(19) . . . . ?
O2 C2 B5 B10 151.26(19) . . . . ?
O2 C2 B6 B3 107.8(2) . . . . ?
O2 C2 B6 B5 -108.7(2) . . . . ?
O2 C2 B6 B7 147.83(19) . . . . ?
O2 C2 B6 B10 -148.8(2) . . . . ?
C1 B1 B2 Ag1 120.1(2) . . . . ?
C1 B1 B2 Ru1 117.99(14) . . . . ?
C1 B1 B2 C2 -124.36(17) . . . . ?
C1 B1 B2 B5 -92.99(19) . . . . ?
C1 B1 B2 B9 -31.26(17) . . . . ?
C1 B1 B3 C2 93.79(17) . . . . ?
C1 B1 B3 B4 -39.47(16) . . . . ?
C1 B1 B3 B6 61.9(2) . . . . ?
C1 B1 B3 B7 -0.8(2) . . . . ?
C1 B1 B4 B3 133.27(19) . . . . ?
C1 B1 B4 B7 94.39(19) . . . . ?
C1 B1 B4 B8 31.69(17) . . . . ?
C1 B2 B5 C2 -93.44(17) . . . . ?
C1 B2 B5 B6 -62.0(2) . . . . ?
C1 B2 B5 B9 39.30(16) . . . . ?
C1 B2 B5 B10 0.5(2) . . . . ?
C1 B2 B9 B5 -132.57(19) . . . . ?
C1 B2 B9 B8 -31.34(16) . . . . ?
C1 B2 B9 B10 -93.7(2) . . . . ?
C1 B4 B7 B3 100.20(18) . . . . ?
C1 B4 B7 B6 62.1(2) . . . . ?
C1 B4 B7 B8 -38.34(16) . . . . ?
C1 B4 B7 B10 -0.7(2) . . . . ?
C1 B4 B8 B7 133.74(19) . . . . ?
C1 B4 B8 B9 32.45(17) . . . . ?
C1 B4 B8 B10 95.3(2) . . . . ?
C1 B8 B9 B2 32.09(17) . . . . ?
C1 B8 B9 B5 95.89(19) . . . . ?
C1 B8 B9 B10 133.34(19) . . . . ?
C1 B8 B10 B5 -2.1(2) . . . . ?
C1 B8 B10 B6 62.4(2) . . . . ?
C1 B8 B10 B7 98.52(19) . . . . ?
C1 B8 B10 B9 -39.68(17) . . . . ?
C1 B9 B10 B5 -99.69(18) . . . . ?
C1 B9 B10 B6 -61.8(2) . . . . ?
C1 B9 B10 B7 1.2(2) . . . . ?
C1 B9 B10 B8 38.42(16) . . . . ?
C2 B1 B2 Ag1 -115.6(2) . . . . ?
C2 B1 B2 Ru1 -117.65(13) . . . . ?
C2 B1 B2 C1 124.36(17) . . . . ?
C2 B1 B2 B5 31.37(16) . . . . ?
C2 B1 B2 B9 93.10(19) . . . . ?
C2 B1 B3 B4 -133.27(18) . . . . ?
C2 B1 B3 B6 -31.86(17) . . . . ?
C2 B1 B3 B7 -94.56(19) . . . . ?
C2 B1 B4 C1 -93.83(18) . . . . ?
C2 B1 B4 B3 39.45(16) . . . . ?
C2 B1 B4 B7 0.6(2) . . . . ?
C2 B1 B4 B8 -62.1(2) . . . . ?
C2 B2 B5 B6 31.47(16) . . . . ?
C2 B2 B5 B9 132.75(19) . . . . ?
C2 B2 B5 B10 93.95(19) . . . . ?
C2 B2 B9 C1 93.42(17) . . . . ?
C2 B2 B9 B5 -39.15(16) . . . . ?
C2 B2 B9 B8 62.1(2) . . . . ?
C2 B2 B9 B10 -0.3(2) . . . . ?
C2 B3 B4 C1 0.2(2) . . . . ?
C2 B3 B4 B1 -40.03(16) . . . . ?
C2 B3 B4 B7 96.52(19) . . . . ?
C2 B3 B4 B8 59.6(2) . . . . ?
C2 B3 B6 B5 -32.44(17) . . . . ?
C2 B3 B6 B7 -133.67(19) . . . . ?
C2 B3 B6 B10 -95.7(2) . . . . ?
C2 B3 B7 B4 -99.63(19) . . . . ?
C2 B3 B7 B6 38.26(17) . . . . ?
C2 B3 B7 B8 -61.9(2) . . . . ?
C2 B3 B7 B10 1.1(2) . . . . ?
C2 B5 B6 B3 32.58(17) . . . . ?
C2 B5 B6 B7 95.7(2) . . . . ?
C2 B5 B6 B10 133.62(19) . . . . ?
C2 B5 B9 C1 0.0(2) . . . . ?
C2 B5 B9 B2 40.48(16) . . . . ?
C2 B5 B9 B8 -59.0(2) . . . . ?
C2 B5 B9 B10 -96.0(2) . . . . ?
C2 B5 B10 B6 -38.21(16) . . . . ?
C2 B5 B10 B7 -1.1(2) . . . . ?
C2 B5 B10 B8 61.8(2) . . . . ?
C2 B5 B10 B9 100.06(19) . . . . ?
C2 B6 B7 B3 -39.75(17) . . . . ?
C2 B6 B7 B4 -2.3(2) . . . . ?
C2 B6 B7 B8 62.3(2) . . . . ?
C2 B6 B7 B10 98.50(19) . . . . ?
C2 B6 B10 B5 39.58(17) . . . . ?
C2 B6 B10 B7 -98.7(2) . . . . ?
C2 B6 B10 B8 -62.6(2) . . . . ?
C2 B6 B10 B9 2.2(2) . . . . ?
C11 P1 O1 C1 137.50(16) . . . . ?
C11 P1 C14 C15 -62.7(2) . . . . ?
C11 P1 C14 C16 63.2(2) . . . . ?
C14 P1 O1 C1 -115.28(17) . . . . ?
C14 P1 C11 C12 96.30(19) . . . . ?
C14 P1 C11 C13 -139.51(19) . . . . ?
C21 P2 O2 C2 -150.62(16) . . . . ?
C21 P2 C24 C25 60.30(19) . . . . ?
C21 P2 C24 C26 -65.88(19) . . . . ?
C24 P2 O2 C2 102.34(16) . . . . ?
C24 P2 C21 C22 -93.30(19) . . . . ?
C24 P2 C21 C23 141.35(18) . . . . ?
B1 C1 B2 Ag1 -120.3(2) . . . . ?
B1 C1 B2 Ru1 -49.29(12) . . . . ?
B1 C1 B2 C2 46.07(15) . . . . ?
B1 C1 B2 B5 104.39(19) . . . . ?
B1 C1 B2 B9 144.18(19) . . . . ?
B1 C1 B4 B3 -41.15(17) . . . . ?
B1 C1 B4 B7 -103.41(19) . . . . ?
B1 C1 B4 B8 -143.10(19) . . . . ?
B1 C1 B8 B4 36.72(19) . . . . ?
B1 C1 B8 B7 -3.1(3) . . . . ?
B1 C1 B8 B9 -106.5(2) . . . . ?
B1 C1 B8 B10 -66.4(2) . . . . ?
B1 C1 B9 B2 -34.18(18) . . . . ?
B1 C1 B9 B5 7.3(3) . . . . ?
B1 C1 B9 B8 109.2(2) . . . . ?
B1 C1 B9 B10 69.4(2) . . . . ?
B1 C2 B2 Ag1 121.0(2) . . . . ?
B1 C2 B2 Ru1 49.48(12) . . . . ?
B1 C2 B2 C1 -45.97(15) . . . . ?
B1 C2 B2 B5 -144.02(19) . . . . ?
B1 C2 B2 B9 -104.36(18) . . . . ?
B1 C2 B3 B4 40.77(17) . . . . ?
B1 C2 B3 B6 142.66(19) . . . . ?
B1 C2 B3 B7 102.85(19) . . . . ?
B1 C2 B5 B2 34.22(18) . . . . ?
B1 C2 B5 B6 -108.9(2) . . . . ?
B1 C2 B5 B9 -7.4(3) . . . . ?
B1 C2 B5 B10 -69.3(2) . . . . ?
B1 C2 B6 B3 -37.12(19) . . . . ?
B1 C2 B6 B5 106.3(2) . . . . ?
B1 C2 B6 B7 2.9(2) . . . . ?
B1 C2 B6 B10 66.2(2) . . . . ?
B1 B2 B5 C2 -32.18(17) . . . . ?
B1 B2 B5 B6 -0.7(2) . . . . ?
B1 B2 B5 B9 100.6(2) . . . . ?
B1 B2 B5 B10 61.8(2) . . . . ?
B1 B2 B9 C1 31.98(17) . . . . ?
B1 B2 B9 B5 -100.6(2) . . . . ?
B1 B2 B9 B8 0.6(2) . . . . ?
B1 B2 B9 B10 -61.7(2) . . . . ?
B1 B3 B4 C1 40.20(16) . . . . ?
B1 B3 B4 B7 136.55(19) . . . . ?
B1 B3 B4 B8 99.67(19) . . . . ?
B1 B3 B6 C2 32.72(17) . . . . ?
B1 B3 B6 B5 0.3(2) . . . . ?
B1 B3 B6 B7 -101.0(2) . . . . ?
B1 B3 B6 B10 -63.0(2) . . . . ?
B1 B3 B7 B4 -38.73(17) . . . . ?
B1 B3 B7 B6 99.2(2) . . . . ?
B1 B3 B7 B8 -1.0(3) . . . . ?
B1 B3 B7 B10 62.0(2) . . . . ?
B1 B4 B7 B3 39.11(17) . . . . ?
B1 B4 B7 B6 1.1(2) . . . . ?
B1 B4 B7 B8 -99.4(2) . . . . ?
B1 B4 B7 B10 -61.8(2) . . . . ?
B1 B4 B8 C1 -32.49(17) . . . . ?
B1 B4 B8 B7 101.2(2) . . . . ?
B1 B4 B8 B9 0.0(2) . . . . ?
B1 B4 B8 B10 62.8(2) . . . . ?
B2 C1 B1 Ru1 64.14(14) . . . . ?
B2 C1 B1 C2 -46.59(16) . . . . ?
B2 C1 B1 B3 -106.03(19) . . . . ?
B2 C1 B1 B4 -145.89(19) . . . . ?
B2 C1 B4 B1 32.54(18) . . . . ?
B2 C1 B4 B3 -8.6(2) . . . . ?
B2 C1 B4 B7 -70.9(2) . . . . ?
B2 C1 B4 B8 -110.6(2) . . . . ?
B2 C1 B8 B4 105.8(2) . . . . ?
B2 C1 B8 B7 66.1(2) . . . . ?
B2 C1 B8 B9 -37.40(19) . . . . ?
B2 C1 B8 B10 2.7(3) . . . . ?
B2 C1 B9 B5 41.53(17) . . . . ?
B2 C1 B9 B8 143.34(19) . . . . ?
B2 C1 B9 B10 103.56(19) . . . . ?
B2 C2 B1 Ru1 -64.32(14) . . . . ?
B2 C2 B1 C1 46.63(16) . . . . ?
B2 C2 B1 B3 145.98(18) . . . . ?
B2 C2 B1 B4 106.12(19) . . . . ?
B2 C2 B3 B1 -32.45(17) . . . . ?
B2 C2 B3 B4 8.3(2) . . . . ?
B2 C2 B3 B6 110.2(2) . . . . ?
B2 C2 B3 B7 70.4(2) . . . . ?
B2 C2 B5 B6 -143.15(19) . . . . ?
B2 C2 B5 B9 -41.61(17) . . . . ?
B2 C2 B5 B10 -103.50(19) . . . . ?
B2 C2 B6 B3 -106.0(2) . . . . ?
B2 C2 B6 B5 37.46(19) . . . . ?
B2 C2 B6 B7 -66.0(2) . . . . ?
B2 C2 B6 B10 -2.6(3) . . . . ?
B2 B1 B3 C2 31.12(17) . . . . ?
B2 B1 B3 B4 -102.1(2) . . . . ?
B2 B1 B3 B6 -0.7(2) . . . . ?
B2 B1 B3 B7 -63.4(2) . . . . ?
B2 B1 B4 C1 -31.23(17) . . . . ?
B2 B1 B4 B3 102.0(2) . . . . ?
B2 B1 B4 B7 63.2(2) . . . . ?
B2 B1 B4 B8 0.5(2) . . . . ?
B2 B5 B6 C2 -32.32(16) . . . . ?
B2 B5 B6 B3 0.3(2) . . . . ?
B2 B5 B6 B7 63.3(2) . . . . ?
B2 B5 B6 B10 101.3(2) . . . . ?
B2 B5 B9 C1 -40.43(16) . . . . ?
B2 B5 B9 B8 -99.46(19) . . . . ?
B2 B5 B9 B10 -136.48(19) . . . . ?
B2 B5 B10 B6 -99.0(2) . . . . ?
B2 B5 B10 B7 -61.9(2) . . . . ?
B2 B5 B10 B8 1.0(2) . . . . ?
B2 B5 B10 B9 39.23(17) . . . . ?
B2 B9 B10 B5 -39.10(18) . . . . ?
B2 B9 B10 B6 -1.2(3) . . . . ?
B2 B9 B10 B7 61.8(2) . . . . ?
B2 B9 B10 B8 99.0(2) . . . . ?
B3 C2 B1 Ru1 149.70(17) . . . . ?
B3 C2 B1 C1 -99.35(18) . . . . ?
B3 C2 B1 B2 -145.98(18) . . . . ?
B3 C2 B1 B4 -39.86(16) . . . . ?
B3 C2 B2 Ag1 154.38(17) . . . . ?
B3 C2 B2 Ru1 82.83(17) . . . . ?
B3 C2 B2 C1 -12.6(2) . . . . ?
B3 C2 B2 B1 33.34(18) . . . . ?
B3 C2 B2 B5 -110.7(2) . . . . ?
B3 C2 B2 B9 -71.0(2) . . . . ?
B3 C2 B5 B2 105.6(2) . . . . ?
B3 C2 B5 B6 -37.6(2) . . . . ?
B3 C2 B5 B9 64.0(2) . . . . ?
B3 C2 B5 B10 2.1(3) . . . . ?
B3 C2 B6 B5 143.42(19) . . . . ?
B3 C2 B6 B7 39.99(17) . . . . ?
B3 C2 B6 B10 103.3(2) . . . . ?
B3 B1 B2 Ag1 -146.02(18) . . . . ?
B3 B1 B2 Ru1 -148.11(19) . . . . ?
B3 B1 B2 C1 93.90(19) . . . . ?
B3 B1 B2 C2 -30.45(17) . . . . ?
B3 B1 B2 B5 0.9(2) . . . . ?
B3 B1 B2 B9 62.6(2) . . . . ?
B3 B1 B4 C1 -133.27(19) . . . . ?
B3 B1 B4 B7 -38.88(17) . . . . ?
B3 B1 B4 B8 -101.6(2) . . . . ?
B3 B4 B7 B6 -38.06(18) . . . . ?
B3 B4 B7 B8 -138.5(2) . . . . ?
B3 B4 B7 B10 -100.9(2) . . . . ?
B3 B4 B8 C1 -96.53(19) . . . . ?
B3 B4 B8 B7 37.21(18) . . . . ?
B3 B4 B8 B9 -64.1(2) . . . . ?
B3 B4 B8 B10 -1.2(2) . . . . ?
B3 B6 B7 B4 37.48(17) . . . . ?
B3 B6 B7 B8 102.1(2) . . . . ?
B3 B6 B7 B10 138.26(19) . . . . ?
B3 B6 B10 B5 101.1(2) . . . . ?
B3 B6 B10 B7 -37.19(18) . . . . ?
B3 B6 B10 B8 -1.1(2) . . . . ?
B3 B6 B10 B9 63.8(2) . . . . ?
B3 B7 B8 C1 2.3(3) . . . . ?
B3 B7 B8 B4 -37.08(18) . . . . ?
B3 B7 B8 B9 63.3(2) . . . . ?
B3 B7 B8 B10 100.6(2) . . . . ?
B3 B7 B10 B5 0.0(3) . . . . ?
B3 B7 B10 B6 37.76(18) . . . . ?
B3 B7 B10 B8 -101.4(2) . . . . ?
B3 B7 B10 B9 -63.4(2) . . . . ?
B4 C1 B1 Ru1 -149.97(17) . . . . ?
B4 C1 B1 C2 99.30(18) . . . . ?
B4 C1 B1 B2 145.89(19) . . . . ?
B4 C1 B1 B3 39.86(17) . . . . ?
B4 C1 B2 Ag1 -153.60(18) . . . . ?
B4 C1 B2 Ru1 -82.63(18) . . . . ?
B4 C1 B2 C2 12.7(2) . . . . ?
B4 C1 B2 B1 -33.34(19) . . . . ?
B4 C1 B2 B5 71.0(2) . . . . ?
B4 C1 B2 B9 110.8(2) . . . . ?
B4 C1 B8 B7 -39.79(17) . . . . ?
B4 C1 B8 B9 -143.25(19) . . . . ?
B4 C1 B8 B10 -103.11(19) . . . . ?
B4 C1 B9 B2 -105.5(2) . . . . ?
B4 C1 B9 B5 -63.9(2) . . . . ?
B4 C1 B9 B8 37.88(19) . . . . ?
B4 C1 B9 B10 -1.9(2) . . . . ?
B4 B1 B2 Ag1 150.64(18) . . . . ?
B4 B1 B2 Ru1 148.55(19) . . . . ?
B4 B1 B2 C1 30.56(17) . . . . ?
B4 B1 B2 C2 -93.80(19) . . . . ?
B4 B1 B2 B5 -62.4(2) . . . . ?
B4 B1 B2 B9 -0.7(2) . . . . ?
B4 B1 B3 C2 133.27(18) . . . . ?
B4 B1 B3 B6 101.4(2) . . . . ?
B4 B1 B3 B7 38.70(18) . . . . ?
B4 B3 B6 C2 96.03(19) . . . . ?
B4 B3 B6 B5 63.6(2) . . . . ?
B4 B3 B6 B7 -37.64(18) . . . . ?
B4 B3 B6 B10 0.3(2) . . . . ?
B4 B3 B7 B6 137.9(2) . . . . ?
B4 B3 B7 B8 37.78(18) . . . . ?
B4 B3 B7 B10 100.8(2) . . . . ?
B4 B7 B8 C1 39.40(17) . . . . ?
B4 B7 B8 B9 100.4(2) . . . . ?
B4 B7 B8 B10 137.66(19) . . . . ?
B4 B7 B10 B5 63.0(2) . . . . ?
B4 B7 B10 B6 100.8(2) . . . . ?
B4 B7 B10 B8 -38.38(18) . . . . ?
B4 B7 B10 B9 -0.3(3) . . . . ?
B4 B8 B9 C1 -32.46(17) . . . . ?
B4 B8 B9 B2 -0.4(2) . . . . ?
B4 B8 B9 B5 63.4(2) . . . . ?
B4 B8 B9 B10 100.9(2) . . . . ?
B4 B8 B10 B5 -63.1(2) . . . . ?
B4 B8 B10 B6 1.4(2) . . . . ?
B4 B8 B10 B7 37.57(18) . . . . ?
B4 B8 B10 B9 -100.6(2) . . . . ?
B5 C2 B1 Ru1 -99.81(18) . . . . ?
B5 C2 B1 C1 11.1(2) . . . . ?
B5 C2 B1 B2 -35.48(19) . . . . ?
B5 C2 B1 B3 110.5(2) . . . . ?
B5 C2 B1 B4 70.6(2) . . . . ?
B5 C2 B2 Ag1 -94.9(2) . . . . ?
B5 C2 B2 Ru1 -166.49(16) . . . . ?
B5 C2 B2 C1 98.06(18) . . . . ?
B5 C2 B2 B1 144.02(19) . . . . ?
B5 C2 B2 B9 39.67(17) . . . . ?
B5 C2 B3 B1 -104.9(2) . . . . ?
B5 C2 B3 B4 -64.2(2) . . . . ?
B5 C2 B3 B6 37.7(2) . . . . ?
B5 C2 B3 B7 -2.1(3) . . . . ?
B5 C2 B6 B3 -143.42(19) . . . . ?
B5 C2 B6 B7 -103.4(2) . . . . ?
B5 C2 B6 B10 -40.10(18) . . . . ?
B5 B2 B9 C1 132.57(19) . . . . ?
B5 B2 B9 B8 101.2(2) . . . . ?
B5 B2 B9 B10 38.89(18) . . . . ?
B5 B6 B7 B3 -101.0(2) . . . . ?
B5 B6 B7 B4 -63.5(2) . . . . ?
B5 B6 B7 B8 1.1(2) . . . . ?
B5 B6 B7 B10 37.29(17) . . . . ?
B5 B6 B10 B7 -138.3(2) . . . . ?
B5 B6 B10 B8 -102.2(2) . . . . ?
B5 B6 B10 B9 -37.35(18) . . . . ?
B5 B9 B10 B6 37.88(18) . . . . ?
B5 B9 B10 B7 100.9(2) . . . . ?
B5 B9 B10 B8 138.11(19) . . . . ?
B6 C2 B1 Ru1 -172.67(16) . . . . ?
B6 C2 B1 C1 -61.7(2) . . . . ?
B6 C2 B1 B2 -108.3(2) . . . . ?
B6 C2 B1 B3 37.63(19) . . . . ?
B6 C2 B1 B4 -2.2(2) . . . . ?
B6 C2 B2 Ag1 -132.74(19) . . . . ?
B6 C2 B2 Ru1 155.71(16) . . . . ?
B6 C2 B2 C1 60.3(2) . . . . ?
B6 C2 B2 B1 106.2(2) . . . . ?
B6 C2 B2 B5 -37.80(19) . . . . ?
B6 C2 B2 B9 1.9(2) . . . . ?
B6 C2 B3 B1 -142.66(19) . . . . ?
B6 C2 B3 B4 -101.9(2) . . . . ?
B6 C2 B3 B7 -39.82(17) . . . . ?
B6 C2 B5 B2 143.15(19) . . . . ?
B6 C2 B5 B9 101.5(2) . . . . ?
B6 C2 B5 B10 39.65(17) . . . . ?
B6 B3 B4 C1 -58.9(2) . . . . ?
B6 B3 B4 B1 -99.11(19) . . . . ?
B6 B3 B4 B7 37.44(18) . . . . ?
B6 B3 B4 B8 0.6(2) . . . . ?
B6 B3 B7 B4 -137.9(2) . . . . ?
B6 B3 B7 B8 -100.1(2) . . . . ?
B6 B3 B7 B10 -37.13(18) . . . . ?
B6 B5 B9 C1 59.1(2) . . . . ?
B6 B5 B9 B2 99.53(19) . . . . ?
B6 B5 B9 B8 0.1(2) . . . . ?
B6 B5 B9 B10 -36.95(17) . . . . ?
B6 B5 B10 B7 37.10(18) . . . . ?
B6 B5 B10 B8 100.0(2) . . . . ?
B6 B5 B10 B9 138.3(2) . . . . ?
B6 B7 B8 C1 -62.1(2) . . . . ?
B6 B7 B8 B4 -101.5(2) . . . . ?
B6 B7 B8 B9 -1.1(2) . . . . ?
B6 B7 B8 B10 36.17(17) . . . . ?
B6 B7 B10 B5 -37.77(18) . . . . ?
B6 B7 B10 B8 -139.19(19) . . . . ?
B6 B7 B10 B9 -101.1(2) . . . . ?
B7 B3 B4 C1 -96.4(2) . . . . ?
B7 B3 B4 B1 -136.55(19) . . . . ?
B7 B3 B4 B8 -36.88(18) . . . . ?
B7 B3 B6 C2 133.67(19) . . . . ?
B7 B3 B6 B5 101.2(2) . . . . ?
B7 B3 B6 B10 37.96(18) . . . . ?
B7 B4 B8 C1 -133.74(19) . . . . ?
B7 B4 B8 B9 -101.3(2) . . . . ?
B7 B4 B8 B10 -38.44(18) . . . . ?
B7 B6 B10 B5 138.3(2) . . . . ?
B7 B6 B10 B8 36.11(18) . . . . ?
B7 B6 B10 B9 101.0(2) . . . . ?
B7 B8 B9 C1 -95.27(19) . . . . ?
B7 B8 B9 B2 -63.2(2) . . . . ?
B7 B8 B9 B5 0.6(2) . . . . ?
B7 B8 B9 B10 38.07(18) . . . . ?
B7 B8 B10 B5 -100.7(2) . . . . ?
B7 B8 B10 B6 -36.15(18) . . . . ?
B7 B8 B10 B9 -138.20(19) . . . . ?
B8 C1 B1 Ru1 172.66(16) . . . . ?
B8 C1 B1 C2 61.9(2) . . . . ?
B8 C1 B1 B2 108.5(2) . . . . ?
B8 C1 B1 B3 2.5(2) . . . . ?
B8 C1 B1 B4 -37.37(19) . . . . ?
B8 C1 B2 Ag1 133.3(2) . . . . ?
B8 C1 B2 Ru1 -155.77(16) . . . . ?
B8 C1 B2 C2 -60.4(2) . . . . ?
B8 C1 B2 B1 -106.5(2) . . . . ?
B8 C1 B2 B5 -2.1(2) . . . . ?
B8 C1 B2 B9 37.70(19) . . . . ?
B8 C1 B4 B1 143.10(19) . . . . ?
B8 C1 B4 B3 101.9(2) . . . . ?
B8 C1 B4 B7 39.68(17) . . . . ?
B8 C1 B9 B2 -143.34(19) . . . . ?
B8 C1 B9 B5 -101.8(2) . . . . ?
B8 C1 B9 B10 -39.78(17) . . . . ?
B8 B4 B7 B3 138.5(2) . . . . ?
B8 B4 B7 B6 100.5(2) . . . . ?
B8 B4 B7 B10 37.60(18) . . . . ?
B8 B7 B10 B5 101.4(2) . . . . ?
B8 B7 B10 B6 139.19(19) . . . . ?
B8 B7 B10 B9 38.07(18) . . . . ?
B8 B9 B10 B5 -138.11(19) . . . . ?
B8 B9 B10 B6 -100.2(2) . . . . ?
B8 B9 B10 B7 -37.20(18) . . . . ?
B9 C1 B1 Ru1 99.59(18) . . . . ?
B9 C1 B1 C2 -11.1(2) . . . . ?
B9 C1 B1 B2 35.45(19) . . . . ?
B9 C1 B1 B3 -70.6(2) . . . . ?
B9 C1 B1 B4 -110.4(2) . . . . ?
B9 C1 B2 Ag1 95.6(2) . . . . ?
B9 C1 B2 Ru1 166.53(16) . . . . ?
B9 C1 B2 C2 -98.12(18) . . . . ?
B9 C1 B2 B1 -144.18(19) . . . . ?
B9 C1 B2 B5 -39.80(16) . . . . ?
B9 C1 B4 B1 105.1(2) . . . . ?
B9 C1 B4 B3 64.0(2) . . . . ?
B9 C1 B4 B7 1.7(2) . . . . ?
B9 C1 B4 B8 -37.96(19) . . . . ?
B9 C1 B8 B4 143.25(19) . . . . ?
B9 C1 B8 B7 103.5(2) . . . . ?
B9 C1 B8 B10 40.13(17) . . . . ?
B9 B2 B5 C2 -132.75(19) . . . . ?
B9 B2 B5 B6 -101.3(2) . . . . ?
B9 B2 B5 B10 -38.80(17) . . . . ?
B9 B5 B6 C2 -96.41(19) . . . . ?
B9 B5 B6 B3 -63.8(2) . . . . ?
B9 B5 B6 B7 -0.8(2) . . . . ?
B9 B5 B6 B10 37.21(18) . . . . ?
B9 B5 B10 B6 -138.3(2) . . . . ?
B9 B5 B10 B7 -101.2(2) . . . . ?
B9 B5 B10 B8 -38.22(18) . . . . ?
B9 B8 B10 B5 37.54(18) . . . . ?
B9 B8 B10 B6 102.0(2) . . . . ?
B9 B8 B10 B7 138.20(19) . . . . ?
B10 B5 B6 C2 -133.62(19) . . . . ?
B10 B5 B6 B3 -101.0(2) . . . . ?
B10 B5 B6 B7 -37.96(18) . . . . ?
B10 B5 B9 C1 96.05(19) . . . . ?
B10 B5 B9 B2 136.48(19) . . . . ?
B10 B5 B9 B8 37.03(18) . . . . ?
B10 B6 B7 B3 -138.26(19) . . . . ?
B10 B6 B7 B4 -100.8(2) . . . . ?
B10 B6 B7 B8 -36.15(17) . . . . ?
B10 B7 B8 C1 -98.3(2) . . . . ?
B10 B7 B8 B4 -137.66(19) . . . . ?
B10 B7 B8 B9 -37.25(18) . . . . ?
B10 B8 B9 C1 -133.34(19) . . . . ?
B10 B8 B9 B2 -101.2(2) . . . . ?
B10 B8 B9 B5 -37.45(18) . . . . ?

_shelx_res_file                  
;
    be3166.res created by SHELXL-2014/7

TITL be3166_a.res in Pn
REM Old TITL BE3166 in Pn
REM SHELXT solution in Pn
REM R1 0.046, Rweak 0.028, Alpha 0.009, Orientation as input
REM Flack x = 0.051 ( 0.007 ) from Parsons' quotients
REM Formula found by SHELXT: C19 B9 N3 O7 P2 Ag2
CELL 0.71073 10.6009 13.8331 11.0738 90 103.867 90
ZERR 2 0.0005 0.0007 0.0005 0 0.002 0
LATT -1
SYMM 0.5+X,-Y,0.5+Z
SFAC C H Ag B N O P Ru
UNIT 36 78 2 20 4 14 4 2

L.S. 7 0 258
PLAN  9
SIZE 0.22 0.38 0.44
TEMP -173(2)
BOND $H
list 4
MORE -1
CONF
fmap 2
acta 65.34
OMIT 0 1 -1
OMIT 1 1 0
REM <olex2.extras>
REM <HklSrc "%.\\BE3166.hkl">
REM </olex2.extras>

WGHT    0.013300    0.022400
EXTI    0.004477
FVAR       0.53080
AG1   3    0.589448    0.313758    0.596020    11.00000    0.01334    0.01214 =
         0.01057   -0.00289   -0.00050   -0.00010
RU1   8    0.416243    0.272443    0.374361    11.00000    0.00808    0.00825 =
         0.00842    0.00012    0.00070    0.00019
P1    7    0.583584    0.305163    0.275060    11.00000    0.01319    0.01088 =
         0.01067    0.00067    0.00392   -0.00097
P2    7    0.287888    0.185078    0.480976    11.00000    0.00883    0.01074 =
         0.01105   -0.00116    0.00256    0.00011
O1    6    0.690346    0.215594    0.313297    11.00000    0.01188    0.01182 =
         0.01777    0.00360    0.00589   -0.00058
O2    6    0.381563    0.096316    0.553268    11.00000    0.01102    0.01360 =
         0.01267    0.00269    0.00522    0.00065
O3    6    0.335067    0.479635    0.429605    11.00000    0.02551    0.01339 =
         0.03039   -0.00292    0.00668    0.00189
O4    6    0.221152    0.256488    0.126977    11.00000    0.01945    0.02366 =
         0.01638    0.00036   -0.00423   -0.00074
O5    6    0.488503    0.425219    0.722328    11.00000    0.03819    0.01716 =
         0.03363   -0.00189    0.00969   -0.00720
O6    6    0.618693    0.492641    0.625520    11.00000    0.03951    0.02697 =
         0.01999    0.00030    0.01272    0.00611
O7    6    0.521310    0.580404    0.737763    11.00000    0.07223    0.01479 =
         0.04833   -0.01207    0.03525   -0.00173
N1    5    0.542694    0.500545    0.696599    11.00000    0.03567    0.01556 =
         0.01818   -0.00349    0.00762    0.00052
N2    5    0.768732    0.307403    0.760891    11.00000    0.02418    0.02601 =
         0.01914   -0.00492   -0.00163    0.00196
C1    1    0.653751    0.139640    0.380948    11.00000    0.00886    0.01042 =
         0.01287   -0.00065    0.00337   -0.00019
C2    1    0.490507    0.076115    0.507632    11.00000    0.01009    0.01015 =
         0.00909    0.00110    0.00125    0.00004
C3    1    0.369422    0.403605    0.412704    11.00000    0.01450    0.01539 =
         0.01481    0.00011    0.00267   -0.00050
C4    1    0.292130    0.264305    0.221033    11.00000    0.01263    0.01095 =
         0.01674    0.00084    0.00387    0.00117
C5    1    0.855491    0.304453    0.844356    11.00000    0.01972    0.01418 =
         0.01771   -0.00191    0.00168    0.00033
C6    1    0.965708    0.299930    0.952204    11.00000    0.01870    0.01995 =
         0.02193   -0.00151   -0.00731    0.00071
AFIX 137
H6A   2    1.046701    0.298251    0.924300    11.00000   -1.50000
H6B   2    0.959161    0.241462    1.000304    11.00000   -1.50000
H6C   2    0.965329    0.357039    1.004486    11.00000   -1.50000
AFIX   0
C11   1    0.694908    0.409448    0.308354    11.00000    0.02154    0.01454 =
         0.01844   -0.00075    0.01047   -0.00625
AFIX  13
H11   2    0.732255    0.419140    0.234441    11.00000   -1.20000
AFIX   0
C12   1    0.621970    0.501936    0.325612    11.00000    0.02748    0.01196 =
         0.02279    0.00254    0.00695   -0.00290
AFIX 137
H12A  2    0.544847    0.508584    0.256681    11.00000   -1.50000
H12B  2    0.678994    0.557871    0.326832    11.00000   -1.50000
H12C  2    0.595360    0.498578    0.404375    11.00000   -1.50000
AFIX   0
C13   1    0.807915    0.393124    0.420863    11.00000    0.01610    0.01836 =
         0.03108   -0.00387    0.00487   -0.00529
AFIX 137
H13A  2    0.775749    0.393581    0.496776    11.00000   -1.50000
H13B  2    0.872164    0.444750    0.425251    11.00000   -1.50000
H13C  2    0.848495    0.330543    0.412904    11.00000   -1.50000
AFIX   0
C14   1    0.541344    0.294184    0.104319    11.00000    0.02348    0.01865 =
         0.01214   -0.00064    0.00459   -0.00124
AFIX  13
H14   2    0.479524    0.238732    0.082693    11.00000   -1.20000
AFIX   0
C15   1    0.469227    0.384912    0.044003    11.00000    0.03965    0.02452 =
         0.01298    0.00399    0.00065   -0.00295
AFIX 137
H15A  2    0.397687    0.399500    0.083077    11.00000   -1.50000
H15B  2    0.434410    0.373428   -0.045095    11.00000   -1.50000
H15C  2    0.529588    0.439673    0.055559    11.00000   -1.50000
AFIX   0
C16   1    0.657910    0.271327    0.050788    11.00000    0.03690    0.03800 =
         0.01928   -0.00289    0.01650   -0.00235
AFIX 137
H16A  2    0.718293    0.326102    0.065393    11.00000   -1.50000
H16B  2    0.628151    0.259671   -0.038834    11.00000   -1.50000
H16C  2    0.702132    0.213531    0.091432    11.00000   -1.50000
AFIX   0
C21   1    0.222922    0.228921    0.610726    11.00000    0.01517    0.01963 =
         0.01786   -0.00462    0.00882   -0.00334
AFIX  13
H21   2    0.149323    0.185425    0.616721    11.00000   -1.20000
AFIX   0
C22   1    0.166994    0.331510    0.583431    11.00000    0.02331    0.02326 =
         0.02537   -0.00984    0.01004    0.00277
AFIX 137
H22A  2    0.237288    0.378973    0.606507    11.00000   -1.50000
H22B  2    0.102335    0.343336    0.631859    11.00000   -1.50000
H22C  2    0.125763    0.337515    0.494554    11.00000   -1.50000
AFIX   0
C23   1    0.322539    0.224497    0.735399    11.00000    0.02562    0.02314 =
         0.01438   -0.00389    0.00821   -0.00753
AFIX 137
H23A  2    0.346754    0.157023    0.755819    11.00000   -1.50000
H23B  2    0.284930    0.252206    0.800336    11.00000   -1.50000
H23C  2    0.399942    0.261420    0.730151    11.00000   -1.50000
AFIX   0
C24   1    0.152210    0.117789    0.381305    11.00000    0.01029    0.01362 =
         0.01432   -0.00148    0.00370   -0.00064
AFIX  13
H24   2    0.182072    0.096027    0.306638    11.00000   -1.20000
AFIX   0
C25   1    0.033998    0.183645    0.334082    11.00000    0.01136    0.01701 =
         0.02121   -0.00066    0.00189    0.00177
AFIX 137
H25A  2   -0.003728    0.201278    0.403639    11.00000   -1.50000
H25B  2   -0.031042    0.149368    0.270741    11.00000   -1.50000
H25C  2    0.061349    0.242304    0.297739    11.00000   -1.50000
AFIX   0
C26   1    0.115129    0.026809    0.443545    11.00000    0.01504    0.01527 =
         0.02255   -0.00020    0.00374   -0.00329
AFIX 137
H26A  2    0.192328   -0.013645    0.472669    11.00000   -1.50000
H26B  2    0.049303   -0.009516    0.383387    11.00000   -1.50000
H26C  2    0.080016    0.045343    0.514425    11.00000   -1.50000
AFIX   0
B1    4    0.490139    0.128907    0.367365    11.00000    0.00861    0.01166 =
         0.01042    0.00165    0.00140    0.00060
B2    4    0.589177    0.174608    0.503104    11.00000    0.01034    0.01130 =
         0.01151    0.00164    0.00071   -0.00103
B3    4    0.468211    0.001562    0.381692    11.00000    0.01136    0.00851 =
         0.01492   -0.00041    0.00117   -0.00085
H3    2    0.382023   -0.029766    0.350312    11.00000    0.01835
B4    4    0.577364    0.044517    0.297202    11.00000    0.01303    0.01219 =
         0.01432   -0.00357    0.00344    0.00103
H4    2    0.570674    0.043212    0.197128    11.00000    0.03029
B5    4    0.637580    0.075237    0.611157    11.00000    0.01209    0.01347 =
         0.01393    0.00220   -0.00128    0.00055
H5    2    0.642796    0.088155    0.710712    11.00000    0.01792
B6    4    0.560836   -0.031711    0.533876    11.00000    0.01417    0.01094 =
         0.01576    0.00233    0.00130    0.00197
H6    2    0.519325   -0.082923    0.587459    11.00000    0.01977
B7    4    0.622320   -0.053646    0.400775    11.00000    0.01270    0.00995 =
         0.02120   -0.00087    0.00288    0.00123
H7    2    0.632298   -0.121634    0.367571    11.00000    0.00897
B8    4    0.738935    0.037102    0.395937    11.00000    0.01070    0.01155 =
         0.02171   -0.00130    0.00288    0.00099
H8    2    0.815798    0.032753    0.358462    11.00000    0.01029
B9    4    0.747977    0.117959    0.526101    11.00000    0.01008    0.01395 =
         0.01544    0.00053   -0.00034   -0.00031
H9    2    0.839020    0.156335    0.567794    11.00000    0.02518
B10   4    0.727410   -0.008303    0.542613    11.00000    0.01263    0.01176 =
         0.02131    0.00254    0.00051    0.00295
H10   2    0.802479   -0.049815    0.596376    11.00000    0.03093
HKLF 4

REM  be3166_a.res in Pn
REM R1 =  0.0215 for   10853 Fo > 4sig(Fo)  and  0.0250 for all   11466 data
REM    412 parameters refined using      2 restraints

END

WGHT      0.0133      0.0224

REM Highest difference peak  0.329,  deepest hole -0.339,  1-sigma level  0.069
Q1    1   0.4419  0.0840  0.5389  11.00000  0.05    0.33
Q2    1   0.6348  0.3636  0.2832  11.00000  0.05    0.31
Q3    1   0.9988  0.2460  0.9357  11.00000  0.05    0.31
Q4    1   0.8297  0.4336  0.4335  11.00000  0.05    0.31
Q5    1   0.4164  0.1522  0.3629  11.00000  0.05    0.28
Q6    1   0.0964  0.1388  0.3627  11.00000  0.05    0.28
Q7    1   0.2832  0.5388  0.3616  11.00000  0.05    0.28
Q8    1   0.6729  0.6065  0.7711  11.00000  0.05    0.27
Q9    1   0.6525  0.4431  0.6177  11.00000  0.05    0.27
;
_shelx_res_checksum              51696
_shelx_SHELXL_version_number     2014/7
_olex2_submission_special_instructions 'No special instructions were received'
####################################################################### 
# 
# This file contains crystal structure data downloaded from the 
# Cambridge Structural Database (CSD) hosted by the Cambridge 
# Crystallographic Data Centre (CCDC).
# 
# Full information about CCDC data access policies and citation 
# guidelines are available at http://www.ccdc.cam.ac.uk/access/V1 
# 
# Audit and citation data items may have been added by the CCDC. 
# Please retain this information to preserve the provenance of 
# this file and to allow appropriate attribution of the data. 
# 
#######################################################################

data_be395
_database_code_depnum_ccdc_archive 'CCDC 1816709'
_audit_update_record             
;
2018-01-12 deposited with the CCDC.
2018-02-05 downloaded from the CCDC.
;
_audit_creation_date             2016-06-30
_audit_creation_method           
;
Olex2 1.2
(compiled 2016.02.19 svn.r3266 for OlexSys, GUI svn.r5155)
;
_chemical_name_common            ?
_chemical_name_systematic        ?
_chemical_formula_moiety         'C32 H72 Au2 B20 Cl2 O8 P4 Ru2'
_chemical_formula_sum            'C32 H72 Au2 B20 Cl2 O8 P4 Ru2'
_chemical_formula_weight         1591.94
_chemical_melting_point          ?
loop_
_atom_type_symbol
_atom_type_description
_atom_type_scat_dispersion_real
_atom_type_scat_dispersion_imag
_atom_type_scat_source
C C 0.0033 0.0016 'International Tables Vol C Tables 4.2.6.8 and 6.1.1.4'
H H 0.0000 0.0000 'International Tables Vol C Tables 4.2.6.8 and 6.1.1.4'
Au Au -2.0133 8.8022 'International Tables Vol C Tables 4.2.6.8 and 6.1.1.4'
B B 0.0013 0.0007 'International Tables Vol C Tables 4.2.6.8 and 6.1.1.4'
Cl Cl 0.1484 0.1585 'International Tables Vol C Tables 4.2.6.8 and 6.1.1.4'
O O 0.0106 0.0060 'International Tables Vol C Tables 4.2.6.8 and 6.1.1.4'
P P 0.1023 0.0942 'International Tables Vol C Tables 4.2.6.8 and 6.1.1.4'
Ru Ru -1.2594 0.8363 'International Tables Vol C Tables 4.2.6.8 and 6.1.1.4'

_shelx_space_group_comment       
;
The symmetry employed for this shelxl refinement is uniquely defined
by the following loop, which should always be used as a source of
symmetry information in preference to the above space-group names.
They are only intended as comments.
;
_space_group_crystal_system      monoclinic
_space_group_IT_number           14
_space_group_name_H-M_alt        'P 1 21/c 1'
_space_group_name_Hall           '-P 2ybc'
loop_
_space_group_symop_operation_xyz
'x, y, z'
'-x, y+1/2, -z+1/2'
'-x, -y, -z'
'x, -y-1/2, z-1/2'

_cell_length_a                   12.4210(5)
_cell_length_b                   12.5960(6)
_cell_length_c                   19.0782(8)
_cell_angle_alpha                90
_cell_angle_beta                 101.457(2)
_cell_angle_gamma                90
_cell_volume                     2925.4(2)
_cell_formula_units_Z            2
_cell_measurement_reflns_used    9793
_cell_measurement_temperature    100(2)
_cell_measurement_theta_max      30.05
_cell_measurement_theta_min      2.33
_shelx_estimated_absorpt_T_max   0.803
_shelx_estimated_absorpt_T_min   0.424
_exptl_absorpt_coefficient_mu    5.748
_exptl_absorpt_correction_T_max  0.0990
_exptl_absorpt_correction_T_min  0.0584
_exptl_absorpt_correction_type   multi-scan
_exptl_absorpt_process_details   
;
SADABS-2014/4 (Bruker,2014/4) was used for absorption correction.
wR2(int) was 0.0781 before and 0.0595 after correction.
The Ratio of minimum to maximum transmission is 0.5899.
The \l/2 correction factor is Not present.
;
_exptl_crystal_colour            colourless
_exptl_crystal_colour_primary    colourless
_exptl_crystal_density_diffrn    1.807
_exptl_crystal_density_meas      ?
_exptl_crystal_density_method    ?
_exptl_crystal_description       plate
_exptl_crystal_F_000             1536
_exptl_crystal_size_max          0.18
_exptl_crystal_size_mid          0.16
_exptl_crystal_size_min          0.04
_exptl_transmission_factor_max   ?
_exptl_transmission_factor_min   ?
_diffrn_reflns_av_R_equivalents  0.0558
_diffrn_reflns_av_unetI/netI     0.0234
_diffrn_reflns_Laue_measured_fraction_full 0.998
_diffrn_reflns_Laue_measured_fraction_max 0.998
_diffrn_reflns_limit_h_max       17
_diffrn_reflns_limit_h_min       -17
_diffrn_reflns_limit_k_max       17
_diffrn_reflns_limit_k_min       -17
_diffrn_reflns_limit_l_max       26
_diffrn_reflns_limit_l_min       -26
_diffrn_reflns_number            155104
_diffrn_reflns_point_group_measured_fraction_full 0.998
_diffrn_reflns_point_group_measured_fraction_max 0.998
_diffrn_reflns_theta_full        30.134
_diffrn_reflns_theta_max         30.134
_diffrn_reflns_theta_min         2.178
_diffrn_ambient_temperature      100(2)
_diffrn_detector                 'Bruker PHOTON-100 area detector'
_diffrn_detector_area_resol_mean 10.4
_diffrn_detector_type            'CMOS area detector'
_diffrn_measured_fraction_theta_full 0.998
_diffrn_measured_fraction_theta_max 0.998
_diffrn_measurement_device       'three-circle diffractometer'
_diffrn_measurement_device_type  'Bruker D8 Quest'
_diffrn_measurement_method       '\w and \f scans'
_diffrn_radiation_monochromator  'mirror optics'
_diffrn_radiation_probe          x-ray
_diffrn_radiation_type           MoK\a
_diffrn_radiation_wavelength     0.71073
_diffrn_source                   'microfocus sealed X-ray tube'
_diffrn_source_type              'Incoatec I\ms'
_diffrn_special_details          ?
_diffrn_standards_number         0
_reflns_Friedel_coverage         0.000
_reflns_Friedel_fraction_full    .
_reflns_Friedel_fraction_max     .
_reflns_number_gt                7644
_reflns_number_total             8607
_reflns_special_details          
;
 Reflections were merged by SHELXL according to the crystal
 class for the calculation of statistics and refinement.
 
 _reflns_Friedel_fraction is defined as the number of unique
 Friedel pairs measured divided by the number that would be
 possible theoretically, ignoring centric projections and
 systematic absences.
;
_reflns_threshold_expression     'I > 2\s(I)'
_computing_cell_refinement       'SAINT v8.34A (Bruker, 2013)'
_computing_data_collection       'Bruker APEXII v2014.9-0 (Bruker, 2014)'
_computing_data_reduction        'SAINT v8.34A (Bruker, 2013)'
_computing_molecular_graphics    'Olex2 (Dolomanov et al., 2009)'
_computing_publication_material  'Olex2 (Dolomanov et al., 2009)'
_computing_structure_refinement  'XL (Sheldrick, 2008)'
_computing_structure_solution    'XT (Sheldrick, 2015)'
_refine_diff_density_max         0.665
_refine_diff_density_min         -0.743
_refine_diff_density_rms         0.105
_refine_ls_extinction_coef       0.00024(2)
_refine_ls_extinction_expression Fc^*^=kFc[1+0.001xFc^2^\l^3^/sin(2\q)]^-1/4^
_refine_ls_extinction_method     'SHELXL-2014/7 (Sheldrick 2014'
_refine_ls_goodness_of_fit_ref   1.079
_refine_ls_hydrogen_treatment    mixed
_refine_ls_matrix_type           full
_refine_ls_number_parameters     357
_refine_ls_number_reflns         8607
_refine_ls_number_restraints     0
_refine_ls_R_factor_all          0.0301
_refine_ls_R_factor_gt           0.0225
_refine_ls_restrained_S_all      1.079
_refine_ls_shift/su_max          0.002
_refine_ls_shift/su_mean         0.000
_refine_ls_structure_factor_coef Fsqd
_refine_ls_weighting_details     
'w=1/[\s^2^(Fo^2^)+(0.0081P)^2^+3.2584P] where P=(Fo^2^+2Fc^2^)/3'
_refine_ls_weighting_scheme      calc
_refine_ls_wR_factor_gt          0.0340
_refine_ls_wR_factor_ref         0.0352
_refine_special_details          ?
_olex2_refinement_description    
;
1. Fixed Uiso
 At 1.2 times of:
  All C(H) groups
 At 1.5 times of:
  All C(H,H,H) groups
2.a Ternary CH refined with riding coordinates:
 C11(H11), C14(H14), C21(H21), C24(H24)
2.b Idealised Me refined as rotating group:
 C12(H12A,H12B,H12C), C13(H13A,H13B,H13C), C15(H15A,H15B,H15C), C16(H16A,H16B,
 H16C), C22(H22A,H22B,H22C), C23(H23A,H23B,H23C), C25(H25A,H25B,H25C), C26(H26A,
 H26B,H26C)
;
_atom_sites_solution_hydrogens   mixed
_atom_sites_solution_primary     direct
_atom_sites_solution_secondary   ?
loop_
_atom_site_label
_atom_site_type_symbol
_atom_site_fract_x
_atom_site_fract_y
_atom_site_fract_z
_atom_site_U_iso_or_equiv
_atom_site_adp_type
_atom_site_occupancy
_atom_site_site_symmetry_order
_atom_site_calc_flag
_atom_site_refinement_flags_posn
_atom_site_refinement_flags_adp
_atom_site_refinement_flags_occupancy
_atom_site_disorder_assembly
_atom_site_disorder_group
Au1 Au 0.38724(2) 0.59542(2) 0.45908(2) 0.01366(3) Uani 1 1 d . . . . .
Ru1 Ru 0.26304(2) 0.69187(2) 0.34596(2) 0.01186(4) Uani 1 1 d . . . . .
Cl1 Cl 0.50281(5) 0.46294(5) 0.41532(3) 0.02138(12) Uani 1 1 d . . . . .
P1 P 0.11967(4) 0.58320(4) 0.36568(3) 0.01465(11) Uani 1 1 d . . . . .
P2 P 0.39389(4) 0.82768(4) 0.37054(3) 0.01371(11) Uani 1 1 d . . . . .
O1 O 0.09796(12) 0.60992(12) 0.44745(8) 0.0180(3) Uani 1 1 d . . . . .
O2 O 0.39549(12) 0.87079(12) 0.45341(8) 0.0160(3) Uani 1 1 d . . . . .
O3 O 0.36660(14) 0.54357(14) 0.24750(9) 0.0256(4) Uani 1 1 d . . . . .
O4 O 0.11376(13) 0.81681(13) 0.23145(8) 0.0210(3) Uani 1 1 d . . . . .
C1 C 0.14721(17) 0.70185(18) 0.47956(11) 0.0156(4) Uani 1 1 d . . . . .
C2 C 0.30595(17) 0.84117(17) 0.48322(11) 0.0140(4) Uani 1 1 d . . . . .
C3 C 0.33167(17) 0.59668(18) 0.28528(11) 0.0173(4) Uani 1 1 d . . . . .
C4 C 0.17222(17) 0.76798(17) 0.27359(11) 0.0148(4) Uani 1 1 d . . . . .
C11 C 0.12319(19) 0.43732(18) 0.37030(12) 0.0207(5) Uani 1 1 d . . . . .
H11 H 0.0455 0.4118 0.3618 0.025 Uiso 1 1 calc R . . . .
C12 C 0.1811(2) 0.3955(2) 0.44356(14) 0.0313(6) Uani 1 1 d . . . . .
H12A H 0.1421 0.4204 0.4803 0.047 Uiso 1 1 calc GR . . . .
H12B H 0.2569 0.4216 0.4543 0.047 Uiso 1 1 calc GR . . . .
H12C H 0.1814 0.3177 0.4428 0.047 Uiso 1 1 calc GR . . . .
C13 C 0.1770(2) 0.3896(2) 0.31140(15) 0.0350(6) Uani 1 1 d . . . . .
H13A H 0.2565 0.4012 0.3235 0.053 Uiso 1 1 calc GR . . . .
H13B H 0.1468 0.4241 0.2656 0.053 Uiso 1 1 calc GR . . . .
H13C H 0.1618 0.3133 0.3075 0.053 Uiso 1 1 calc GR . . . .
C14 C -0.01530(17) 0.61626(18) 0.31001(12) 0.0183(5) Uani 1 1 d . . . . .
H14 H -0.0190 0.6955 0.3075 0.022 Uiso 1 1 calc R . . . .
C15 C -0.11325(19) 0.5804(2) 0.34169(13) 0.0256(5) Uani 1 1 d . . . . .
H15A H -0.1053 0.6078 0.3905 0.038 Uiso 1 1 calc GR . . . .
H15B H -0.1158 0.5026 0.3426 0.038 Uiso 1 1 calc GR . . . .
H15C H -0.1813 0.6077 0.3123 0.038 Uiso 1 1 calc GR . . . .
C16 C -0.02501(19) 0.57710(19) 0.23294(12) 0.0229(5) Uani 1 1 d . . . . .
H16A H -0.0301 0.4994 0.2319 0.034 Uiso 1 1 calc GR . . . .
H16B H 0.0399 0.5995 0.2148 0.034 Uiso 1 1 calc GR . . . .
H16C H -0.0911 0.6073 0.2029 0.034 Uiso 1 1 calc GR . . . .
C21 C 0.54286(17) 0.81202(19) 0.37438(12) 0.0185(5) Uani 1 1 d . . . . .
H21 H 0.5716 0.8827 0.3627 0.022 Uiso 1 1 calc R . . . .
C22 C 0.60675(19) 0.7804(2) 0.44831(13) 0.0249(5) Uani 1 1 d . . . . .
H22A H 0.5804 0.7114 0.4617 0.037 Uiso 1 1 calc GR . . . .
H22B H 0.5957 0.8341 0.4834 0.037 Uiso 1 1 calc GR . . . .
H22C H 0.6851 0.7754 0.4472 0.037 Uiso 1 1 calc GR . . . .
C23 C 0.56468(19) 0.7335(2) 0.31720(14) 0.0278(6) Uani 1 1 d . . . . .
H23A H 0.5184 0.7518 0.2710 0.042 Uiso 1 1 calc GR . . . .
H23B H 0.5474 0.6613 0.3306 0.042 Uiso 1 1 calc GR . . . .
H23C H 0.6422 0.7373 0.3135 0.042 Uiso 1 1 calc GR . . . .
C24 C 0.35677(18) 0.94866(18) 0.31715(12) 0.0171(4) Uani 1 1 d . . . . .
H24 H 0.2758 0.9588 0.3126 0.021 Uiso 1 1 calc R . . . .
C25 C 0.4121(2) 1.04954(18) 0.35115(13) 0.0221(5) Uani 1 1 d . . . . .
H25A H 0.4914 1.0453 0.3528 0.033 Uiso 1 1 calc GR . . . .
H25B H 0.3987 1.0568 0.3998 0.033 Uiso 1 1 calc GR . . . .
H25C H 0.3819 1.1112 0.3226 0.033 Uiso 1 1 calc GR . . . .
C26 C 0.37749(19) 0.93142(19) 0.24149(12) 0.0204(5) Uani 1 1 d . . . . .
H26A H 0.3433 0.8646 0.2223 0.031 Uiso 1 1 calc GR . . . .
H26B H 0.4568 0.9282 0.2430 0.031 Uiso 1 1 calc GR . . . .
H26C H 0.3456 0.9904 0.2107 0.031 Uiso 1 1 calc GR . . . .
B1 B 0.20182(19) 0.78224(19) 0.42412(13) 0.0139(5) Uani 1 1 d . . . . .
B2 B 0.28852(19) 0.70609(19) 0.49076(13) 0.0140(5) Uani 1 1 d . . . . .
B3 B 0.1873(2) 0.9128(2) 0.45775(13) 0.0184(5) Uani 1 1 d . . . . .
H3 H 0.190(2) 0.978(2) 0.4243(14) 0.030(7) Uiso 1 1 d . . . . .
B4 B 0.0810(2) 0.8198(2) 0.45534(13) 0.0187(5) Uani 1 1 d . . . . .
H4 H -0.0005(19) 0.8194(19) 0.4184(12) 0.017(6) Uiso 1 1 d . . . . .
B5 B 0.3296(2) 0.7878(2) 0.56777(13) 0.0158(5) Uani 1 1 d . . . . .
H5 H 0.412(2) 0.778(2) 0.5976(13) 0.024(7) Uiso 1 1 d . . . . .
B6 B 0.2676(2) 0.9158(2) 0.54713(13) 0.0176(5) Uani 1 1 d . . . . .
H6 H 0.3108(19) 0.9843(19) 0.5645(12) 0.017(6) Uiso 1 1 d . . . . .
B7 B 0.1222(2) 0.9006(2) 0.53212(14) 0.0209(5) Uani 1 1 d . . . . .
H7 H 0.0742(18) 0.9568(18) 0.5454(11) 0.009(6) Uiso 1 1 d . . . . .
B8 B 0.0941(2) 0.7637(2) 0.54334(14) 0.0201(5) Uani 1 1 d . . . . .
H8 H 0.025(2) 0.732(2) 0.5602(13) 0.023(7) Uiso 1 1 d . . . . .
B9 B 0.2223(2) 0.6939(2) 0.56513(13) 0.0175(5) Uani 1 1 d . . . . .
H9 H 0.2267(19) 0.6223(19) 0.5929(12) 0.016(6) Uiso 1 1 d . . . . .
B10 B 0.2094(2) 0.8232(2) 0.59918(14) 0.0197(5) Uani 1 1 d . . . . .
H10 H 0.2101(19) 0.8381(19) 0.6554(13) 0.020(6) Uiso 1 1 d . . . . .

loop_
_atom_site_aniso_label
_atom_site_aniso_U_11
_atom_site_aniso_U_22
_atom_site_aniso_U_33
_atom_site_aniso_U_23
_atom_site_aniso_U_13
_atom_site_aniso_U_12
Au1 0.01350(4) 0.01338(4) 0.01293(4) 0.00150(3) -0.00017(3) 0.00145(3)
Ru1 0.01190(8) 0.01254(8) 0.01046(8) 0.00051(6) 0.00061(6) 0.00036(6)
Cl1 0.0249(3) 0.0241(3) 0.0138(2) 0.0011(2) 0.0007(2) 0.0102(2)
P1 0.0146(3) 0.0151(3) 0.0133(2) 0.0000(2) 0.0005(2) -0.0021(2)
P2 0.0133(3) 0.0154(3) 0.0122(2) 0.0007(2) 0.0019(2) -0.0005(2)
O1 0.0191(8) 0.0207(8) 0.0140(7) -0.0016(6) 0.0027(6) -0.0070(6)
O2 0.0172(7) 0.0173(7) 0.0135(7) -0.0011(6) 0.0028(6) -0.0054(6)
O3 0.0263(9) 0.0286(10) 0.0212(9) -0.0036(7) 0.0030(7) 0.0096(7)
O4 0.0210(8) 0.0207(8) 0.0194(8) 0.0028(7) -0.0007(7) 0.0029(7)
C1 0.0138(10) 0.0202(11) 0.0122(10) -0.0002(8) 0.0013(8) -0.0022(8)
C2 0.0148(10) 0.0132(10) 0.0134(10) -0.0004(8) 0.0012(8) -0.0006(8)
C3 0.0165(10) 0.0188(11) 0.0152(10) 0.0023(9) -0.0004(8) 0.0025(9)
C4 0.0152(10) 0.0136(10) 0.0155(10) -0.0016(8) 0.0027(8) -0.0026(8)
C11 0.0191(11) 0.0166(11) 0.0246(12) 0.0027(9) -0.0005(9) -0.0024(9)
C12 0.0304(14) 0.0219(13) 0.0363(14) 0.0115(11) -0.0063(11) -0.0052(11)
C13 0.0471(17) 0.0161(13) 0.0431(16) -0.0041(11) 0.0119(13) 0.0031(11)
C14 0.0161(10) 0.0180(11) 0.0193(11) 0.0013(9) 0.0001(8) -0.0012(8)
C15 0.0179(11) 0.0300(14) 0.0288(13) 0.0002(11) 0.0046(10) -0.0038(10)
C16 0.0227(12) 0.0267(13) 0.0166(11) 0.0000(9) -0.0026(9) -0.0038(10)
C21 0.0133(10) 0.0216(12) 0.0204(11) -0.0004(9) 0.0030(8) -0.0009(9)
C22 0.0161(11) 0.0315(14) 0.0248(12) 0.0054(10) -0.0011(9) -0.0018(10)
C23 0.0169(12) 0.0345(14) 0.0332(14) -0.0078(11) 0.0080(10) 0.0023(10)
C24 0.0162(11) 0.0176(11) 0.0174(11) 0.0029(9) 0.0028(9) -0.0009(8)
C25 0.0263(12) 0.0175(11) 0.0215(12) 0.0006(9) 0.0026(10) -0.0030(9)
C26 0.0192(11) 0.0236(12) 0.0177(11) 0.0046(9) 0.0024(9) -0.0032(9)
B1 0.0128(11) 0.0142(11) 0.0139(11) 0.0014(9) 0.0010(9) 0.0002(9)
B2 0.0136(11) 0.0133(11) 0.0145(11) 0.0007(9) 0.0014(9) -0.0017(9)
B3 0.0203(12) 0.0178(12) 0.0165(12) 0.0000(10) 0.0022(9) 0.0037(10)
B4 0.0155(12) 0.0245(14) 0.0159(12) -0.0007(10) 0.0024(10) 0.0033(10)
B5 0.0173(12) 0.0168(12) 0.0123(11) 0.0007(9) 0.0009(9) -0.0009(9)
B6 0.0203(12) 0.0182(13) 0.0141(11) -0.0026(10) 0.0028(9) 0.0010(10)
B7 0.0208(13) 0.0243(13) 0.0178(12) -0.0028(11) 0.0043(10) 0.0029(11)
B8 0.0176(13) 0.0289(14) 0.0144(12) -0.0029(11) 0.0047(10) 0.0000(11)
B9 0.0185(12) 0.0213(13) 0.0117(11) 0.0016(10) 0.0009(9) -0.0021(10)
B10 0.0211(13) 0.0229(14) 0.0148(12) -0.0013(10) 0.0032(10) -0.0016(10)

_geom_special_details            
;
 All esds (except the esd in the dihedral angle between two l.s. planes)
 are estimated using the full covariance matrix.  The cell esds are taken
 into account individually in the estimation of esds in distances, angles
 and torsion angles; correlations between esds in cell parameters are only
 used when they are defined by crystal symmetry.  An approximate (isotropic)
 treatment of cell esds is used for estimating esds involving l.s. planes.
;
loop_
_geom_bond_atom_site_label_1
_geom_bond_atom_site_label_2
_geom_bond_distance
_geom_bond_site_symmetry_2
_geom_bond_publ_flag
Au1 Ru1 2.6815(2) . ?
Au1 Cl1 2.4532(5) . ?
Au1 Cl1 2.6167(5) 3_666 ?
Au1 B2 2.027(2) . ?
Ru1 P1 2.3351(6) . ?
Ru1 P2 2.3421(6) . ?
Ru1 C3 1.974(2) . ?
Ru1 C4 1.865(2) . ?
Ru1 B1 2.133(2) . ?
Cl1 Au1 2.6167(5) 3_666 ?
P1 O1 1.6694(16) . ?
P1 C11 1.840(2) . ?
P1 C14 1.845(2) . ?
P2 O2 1.6680(15) . ?
P2 C21 1.848(2) . ?
P2 C24 1.840(2) . ?
O1 C1 1.393(3) . ?
O2 C2 1.397(2) . ?
O3 C3 1.131(3) . ?
O4 C4 1.149(3) . ?
C1 B1 1.700(3) . ?
C1 B2 1.726(3) . ?
C1 B4 1.717(3) . ?
C1 B8 1.685(3) . ?
C1 B9 1.715(3) . ?
C2 B1 1.708(3) . ?
C2 B2 1.725(3) . ?
C2 B3 1.714(3) . ?
C2 B5 1.718(3) . ?
C2 B6 1.681(3) . ?
C11 H11 1.0000 . ?
C11 C12 1.533(3) . ?
C11 C13 1.539(4) . ?
C12 H12A 0.9800 . ?
C12 H12B 0.9800 . ?
C12 H12C 0.9800 . ?
C13 H13A 0.9800 . ?
C13 H13B 0.9800 . ?
C13 H13C 0.9800 . ?
C14 H14 1.0000 . ?
C14 C15 1.530(3) . ?
C14 C16 1.533(3) . ?
C15 H15A 0.9800 . ?
C15 H15B 0.9800 . ?
C15 H15C 0.9800 . ?
C16 H16A 0.9800 . ?
C16 H16B 0.9800 . ?
C16 H16C 0.9800 . ?
C21 H21 1.0000 . ?
C21 C22 1.527(3) . ?
C21 C23 1.536(3) . ?
C22 H22A 0.9800 . ?
C22 H22B 0.9800 . ?
C22 H22C 0.9800 . ?
C23 H23A 0.9800 . ?
C23 H23B 0.9800 . ?
C23 H23C 0.9800 . ?
C24 H24 1.0000 . ?
C24 C25 1.527(3) . ?
C24 C26 1.531(3) . ?
C25 H25A 0.9800 . ?
C25 H25B 0.9800 . ?
C25 H25C 0.9800 . ?
C26 H26A 0.9800 . ?
C26 H26B 0.9800 . ?
C26 H26C 0.9800 . ?
B1 B2 1.776(3) . ?
B1 B3 1.788(4) . ?
B1 B4 1.785(3) . ?
B2 B5 1.784(3) . ?
B2 B9 1.782(3) . ?
B3 H3 1.05(3) . ?
B3 B4 1.759(4) . ?
B3 B6 1.797(3) . ?
B3 B7 1.774(4) . ?
B4 H4 1.11(2) . ?
B4 B7 1.774(4) . ?
B4 B8 1.799(4) . ?
B5 H5 1.07(3) . ?
B5 B6 1.796(4) . ?
B5 B9 1.775(4) . ?
B5 B10 1.773(4) . ?
B6 H6 1.04(2) . ?
B6 B7 1.781(4) . ?
B6 B10 1.775(4) . ?
B7 H7 0.99(2) . ?
B7 B8 1.781(4) . ?
B7 B10 1.792(4) . ?
B8 H8 1.05(3) . ?
B8 B9 1.794(4) . ?
B8 B10 1.772(4) . ?
B9 H9 1.04(2) . ?
B9 B10 1.773(4) . ?
B10 H10 1.09(2) . ?

loop_
_geom_angle_atom_site_label_1
_geom_angle_atom_site_label_2
_geom_angle_atom_site_label_3
_geom_angle
_geom_angle_site_symmetry_1
_geom_angle_site_symmetry_3
_geom_angle_publ_flag
Cl1 Au1 Ru1 167.534(13) 3_666 . ?
Cl1 Au1 Ru1 108.443(13) . . ?
Cl1 Au1 Cl1 83.470(18) . 3_666 ?
B2 Au1 Ru1 69.08(7) . . ?
B2 Au1 Cl1 99.02(7) . 3_666 ?
B2 Au1 Cl1 177.51(7) . . ?
P1 Ru1 Au1 86.564(15) . . ?
P1 Ru1 P2 156.50(2) . . ?
P2 Ru1 Au1 84.510(14) . . ?
C3 Ru1 Au1 87.16(6) . . ?
C3 Ru1 P1 99.81(7) . . ?
C3 Ru1 P2 101.40(7) . . ?
C3 Ru1 B1 171.81(9) . . ?
C4 Ru1 Au1 174.42(7) . . ?
C4 Ru1 P1 92.99(7) . . ?
C4 Ru1 P2 93.81(7) . . ?
C4 Ru1 C3 98.40(9) . . ?
C4 Ru1 B1 89.77(9) . . ?
B1 Ru1 Au1 84.68(6) . . ?
B1 Ru1 P1 79.10(7) . . ?
B1 Ru1 P2 78.45(7) . . ?
Au1 Cl1 Au1 96.532(18) . 3_666 ?
O1 P1 Ru1 107.60(6) . . ?
O1 P1 C11 99.40(10) . . ?
O1 P1 C14 101.27(9) . . ?
C11 P1 Ru1 125.56(8) . . ?
C11 P1 C14 105.26(10) . . ?
C14 P1 Ru1 114.19(7) . . ?
O2 P2 Ru1 107.74(6) . . ?
O2 P2 C21 100.01(9) . . ?
O2 P2 C24 102.10(9) . . ?
C21 P2 Ru1 125.42(8) . . ?
C24 P2 Ru1 113.98(7) . . ?
C24 P2 C21 104.43(10) . . ?
C1 O1 P1 116.11(13) . . ?
C2 O2 P2 116.00(13) . . ?
O1 C1 B1 114.59(17) . . ?
O1 C1 B2 115.27(17) . . ?
O1 C1 B4 117.12(17) . . ?
O1 C1 B8 120.07(18) . . ?
O1 C1 B9 118.58(18) . . ?
B1 C1 B2 62.42(13) . . ?
B1 C1 B4 63.01(14) . . ?
B1 C1 B9 114.73(17) . . ?
B4 C1 B2 115.32(17) . . ?
B8 C1 B1 115.82(18) . . ?
B8 C1 B2 115.48(17) . . ?
B8 C1 B4 63.83(15) . . ?
B8 C1 B9 63.67(14) . . ?
B9 C1 B2 62.39(14) . . ?
B9 C1 B4 116.60(17) . . ?
O2 C2 B1 114.03(17) . . ?
O2 C2 B2 114.88(17) . . ?
O2 C2 B3 116.95(17) . . ?
O2 C2 B5 119.02(17) . . ?
O2 C2 B6 120.62(17) . . ?
B1 C2 B2 62.30(13) . . ?
B1 C2 B3 62.99(14) . . ?
B1 C2 B5 114.57(17) . . ?
B3 C2 B2 115.34(17) . . ?
B3 C2 B5 116.70(17) . . ?
B5 C2 B2 62.40(14) . . ?
B6 C2 B1 115.79(17) . . ?
B6 C2 B2 115.61(17) . . ?
B6 C2 B3 63.89(14) . . ?
B6 C2 B5 63.76(14) . . ?
O3 C3 Ru1 176.29(19) . . ?
O4 C4 Ru1 176.71(19) . . ?
P1 C11 H11 107.5 . . ?
C12 C11 P1 112.92(17) . . ?
C12 C11 H11 107.5 . . ?
C12 C11 C13 109.8(2) . . ?
C13 C11 P1 111.38(17) . . ?
C13 C11 H11 107.5 . . ?
C11 C12 H12A 109.5 . . ?
C11 C12 H12B 109.5 . . ?
C11 C12 H12C 109.5 . . ?
H12A C12 H12B 109.5 . . ?
H12A C12 H12C 109.5 . . ?
H12B C12 H12C 109.5 . . ?
C11 C13 H13A 109.5 . . ?
C11 C13 H13B 109.5 . . ?
C11 C13 H13C 109.5 . . ?
H13A C13 H13B 109.5 . . ?
H13A C13 H13C 109.5 . . ?
H13B C13 H13C 109.5 . . ?
P1 C14 H14 106.3 . . ?
C15 C14 P1 114.12(16) . . ?
C15 C14 H14 106.3 . . ?
C15 C14 C16 111.50(19) . . ?
C16 C14 P1 111.65(16) . . ?
C16 C14 H14 106.3 . . ?
C14 C15 H15A 109.5 . . ?
C14 C15 H15B 109.5 . . ?
C14 C15 H15C 109.5 . . ?
H15A C15 H15B 109.5 . . ?
H15A C15 H15C 109.5 . . ?
H15B C15 H15C 109.5 . . ?
C14 C16 H16A 109.5 . . ?
C14 C16 H16B 109.5 . . ?
C14 C16 H16C 109.5 . . ?
H16A C16 H16B 109.5 . . ?
H16A C16 H16C 109.5 . . ?
H16B C16 H16C 109.5 . . ?
P2 C21 H21 107.1 . . ?
C22 C21 P2 113.39(16) . . ?
C22 C21 H21 107.1 . . ?
C22 C21 C23 110.8(2) . . ?
C23 C21 P2 110.93(15) . . ?
C23 C21 H21 107.1 . . ?
C21 C22 H22A 109.5 . . ?
C21 C22 H22B 109.5 . . ?
C21 C22 H22C 109.5 . . ?
H22A C22 H22B 109.5 . . ?
H22A C22 H22C 109.5 . . ?
H22B C22 H22C 109.5 . . ?
C21 C23 H23A 109.5 . . ?
C21 C23 H23B 109.5 . . ?
C21 C23 H23C 109.5 . . ?
H23A C23 H23B 109.5 . . ?
H23A C23 H23C 109.5 . . ?
H23B C23 H23C 109.5 . . ?
P2 C24 H24 106.9 . . ?
C25 C24 P2 114.32(15) . . ?
C25 C24 H24 106.9 . . ?
C25 C24 C26 111.89(19) . . ?
C26 C24 P2 109.50(16) . . ?
C26 C24 H24 106.9 . . ?
C24 C25 H25A 109.5 . . ?
C24 C25 H25B 109.5 . . ?
C24 C25 H25C 109.5 . . ?
H25A C25 H25B 109.5 . . ?
H25A C25 H25C 109.5 . . ?
H25B C25 H25C 109.5 . . ?
C24 C26 H26A 109.5 . . ?
C24 C26 H26B 109.5 . . ?
C24 C26 H26C 109.5 . . ?
H26A C26 H26B 109.5 . . ?
H26A C26 H26C 109.5 . . ?
H26B C26 H26C 109.5 . . ?
C1 B1 Ru1 111.03(14) . . ?
C1 B1 C2 101.05(16) . . ?
C1 B1 B2 59.53(13) . . ?
C1 B1 B3 104.10(17) . . ?
C1 B1 B4 58.97(14) . . ?
C2 B1 Ru1 111.42(14) . . ?
C2 B1 B2 59.33(13) . . ?
C2 B1 B3 58.68(13) . . ?
C2 B1 B4 103.96(17) . . ?
B2 B1 Ru1 87.85(13) . . ?
B2 B1 B3 109.28(17) . . ?
B2 B1 B4 109.57(17) . . ?
B3 B1 Ru1 144.83(16) . . ?
B4 B1 Ru1 144.59(16) . . ?
B4 B1 B3 59.00(14) . . ?
C1 B2 Au1 127.04(15) . . ?
C1 B2 B1 58.06(13) . . ?
C1 B2 B5 103.73(17) . . ?
C1 B2 B9 58.48(13) . . ?
C2 B2 Au1 124.08(15) . . ?
C2 B2 C1 99.30(16) . . ?
C2 B2 B1 58.38(13) . . ?
C2 B2 B5 58.62(13) . . ?
C2 B2 B9 103.70(17) . . ?
B1 B2 Au1 118.35(15) . . ?
B1 B2 B5 108.16(17) . . ?
B1 B2 B9 107.84(17) . . ?
B5 B2 Au1 123.48(15) . . ?
B9 B2 Au1 125.48(16) . . ?
B9 B2 B5 59.72(14) . . ?
C2 B3 B1 58.33(13) . . ?
C2 B3 H3 117.3(14) . . ?
C2 B3 B4 104.81(18) . . ?
C2 B3 B6 57.18(13) . . ?
C2 B3 B7 103.33(17) . . ?
B1 B3 H3 119.2(15) . . ?
B1 B3 B6 106.44(17) . . ?
B4 B3 B1 60.44(14) . . ?
B4 B3 H3 128.4(15) . . ?
B4 B3 B6 108.10(18) . . ?
B4 B3 B7 60.26(15) . . ?
B6 B3 H3 119.0(15) . . ?
B7 B3 B1 107.58(19) . . ?
B7 B3 H3 129.1(15) . . ?
B7 B3 B6 59.85(14) . . ?
C1 B4 B1 58.03(13) . . ?
C1 B4 B3 104.60(17) . . ?
C1 B4 H4 119.6(12) . . ?
C1 B4 B7 103.30(17) . . ?
C1 B4 B8 57.24(14) . . ?
B1 B4 H4 120.4(12) . . ?
B1 B4 B8 106.29(17) . . ?
B3 B4 B1 60.56(14) . . ?
B3 B4 H4 127.1(12) . . ?
B3 B4 B7 60.28(15) . . ?
B3 B4 B8 107.98(18) . . ?
B7 B4 B1 107.68(18) . . ?
B7 B4 H4 127.1(12) . . ?
B7 B4 B8 59.80(15) . . ?
B8 B4 H4 119.5(12) . . ?
C2 B5 B2 58.98(13) . . ?
C2 B5 H5 120.6(13) . . ?
C2 B5 B6 57.13(13) . . ?
C2 B5 B9 104.27(17) . . ?
C2 B5 B10 102.73(17) . . ?
B2 B5 H5 117.2(14) . . ?
B2 B5 B6 107.29(17) . . ?
B6 B5 H5 122.7(14) . . ?
B9 B5 B2 60.10(14) . . ?
B9 B5 H5 124.7(14) . . ?
B9 B5 B6 107.74(18) . . ?
B10 B5 B2 107.53(17) . . ?
B10 B5 H5 128.8(13) . . ?
B10 B5 B6 59.66(15) . . ?
B10 B5 B9 59.95(15) . . ?
C2 B6 B3 58.94(13) . . ?
C2 B6 B5 59.11(13) . . ?
C2 B6 H6 119.6(13) . . ?
C2 B6 B7 104.36(17) . . ?
C2 B6 B10 104.15(18) . . ?
B3 B6 H6 118.4(13) . . ?
B5 B6 B3 108.83(17) . . ?
B5 B6 H6 120.3(13) . . ?
B7 B6 B3 59.44(14) . . ?
B7 B6 B5 108.45(18) . . ?
B7 B6 H6 125.8(13) . . ?
B10 B6 B3 107.86(18) . . ?
B10 B6 B5 59.53(14) . . ?
B10 B6 H6 127.7(13) . . ?
B10 B6 B7 60.49(15) . . ?
B3 B7 B6 60.70(14) . . ?
B3 B7 H7 122.5(13) . . ?
B3 B7 B8 108.12(19) . . ?
B3 B7 B10 108.13(18) . . ?
B4 B7 B3 59.46(14) . . ?
B4 B7 B6 108.13(18) . . ?
B4 B7 H7 122.1(13) . . ?
B4 B7 B8 60.80(15) . . ?
B4 B7 B10 108.17(19) . . ?
B6 B7 H7 121.7(13) . . ?
B6 B7 B10 59.58(15) . . ?
B8 B7 B6 107.48(19) . . ?
B8 B7 H7 121.3(13) . . ?
B8 B7 B10 59.48(15) . . ?
B10 B7 H7 121.0(13) . . ?
C1 B8 B4 58.94(14) . . ?
C1 B8 B7 104.30(18) . . ?
C1 B8 H8 120.4(14) . . ?
C1 B8 B9 58.96(14) . . ?
C1 B8 B10 104.15(18) . . ?
B4 B8 H8 120.3(14) . . ?
B7 B8 B4 59.40(15) . . ?
B7 B8 H8 126.3(14) . . ?
B7 B8 B9 108.46(18) . . ?
B9 B8 B4 108.72(17) . . ?
B9 B8 H8 119.1(14) . . ?
B10 B8 B4 107.92(19) . . ?
B10 B8 B7 60.56(15) . . ?
B10 B8 H8 125.9(14) . . ?
B10 B8 B9 59.62(15) . . ?
C1 B9 B2 59.13(13) . . ?
C1 B9 B5 104.57(17) . . ?
C1 B9 B8 57.37(13) . . ?
C1 B9 H9 119.9(13) . . ?
C1 B9 B10 102.91(18) . . ?
B2 B9 B8 107.58(17) . . ?
B2 B9 H9 119.6(13) . . ?
B5 B9 B2 60.17(14) . . ?
B5 B9 B8 107.86(19) . . ?
B5 B9 H9 126.8(13) . . ?
B8 B9 H9 119.8(13) . . ?
B10 B9 B2 107.59(18) . . ?
B10 B9 B5 59.95(15) . . ?
B10 B9 B8 59.59(15) . . ?
B10 B9 H9 127.5(13) . . ?
B5 B10 B6 60.81(14) . . ?
B5 B10 B7 109.02(18) . . ?
B5 B10 H10 122.3(13) . . ?
B6 B10 B7 59.93(15) . . ?
B6 B10 H10 121.0(13) . . ?
B7 B10 H10 119.8(13) . . ?
B8 B10 B5 108.93(18) . . ?
B8 B10 B6 108.15(18) . . ?
B8 B10 B7 59.96(15) . . ?
B8 B10 B9 60.79(15) . . ?
B8 B10 H10 120.9(13) . . ?
B9 B10 B5 60.09(14) . . ?
B9 B10 B6 108.77(18) . . ?
B9 B10 B7 108.92(18) . . ?
B9 B10 H10 122.4(13) . . ?

loop_
_geom_torsion_atom_site_label_1
_geom_torsion_atom_site_label_2
_geom_torsion_atom_site_label_3
_geom_torsion_atom_site_label_4
_geom_torsion
_geom_torsion_site_symmetry_1
_geom_torsion_site_symmetry_2
_geom_torsion_site_symmetry_3
_geom_torsion_site_symmetry_4
_geom_torsion_publ_flag
Au1 B2 B5 C2 112.54(18) . . . . ?
Au1 B2 B5 B6 144.28(16) . . . . ?
Au1 B2 B5 B9 -114.81(19) . . . . ?
Au1 B2 B5 B10 -152.88(16) . . . . ?
Au1 B2 B9 C1 -115.51(19) . . . . ?
Au1 B2 B9 B5 111.61(19) . . . . ?
Au1 B2 B9 B8 -147.48(17) . . . . ?
Au1 B2 B9 B10 149.69(16) . . . . ?
Ru1 P1 O1 C1 13.69(15) . . . . ?
Ru1 P1 C11 C12 81.33(19) . . . . ?
Ru1 P1 C11 C13 -42.7(2) . . . . ?
Ru1 P1 C14 C15 -156.05(14) . . . . ?
Ru1 P1 C14 C16 76.37(16) . . . . ?
Ru1 P2 O2 C2 -15.67(15) . . . . ?
Ru1 P2 C21 C22 -88.23(18) . . . . ?
Ru1 P2 C21 C23 37.2(2) . . . . ?
Ru1 P2 C24 C25 156.17(14) . . . . ?
Ru1 P2 C24 C26 -77.38(15) . . . . ?
Ru1 B1 B2 Au1 2.02(15) . . . . ?
Ru1 B1 B2 C1 -116.03(13) . . . . ?
Ru1 B1 B2 C2 116.56(13) . . . . ?
Ru1 B1 B2 B5 148.82(14) . . . . ?
Ru1 B1 B2 B9 -148.05(15) . . . . ?
Ru1 B1 B3 C2 -83.0(3) . . . . ?
Ru1 B1 B3 B4 142.9(3) . . . . ?
Ru1 B1 B3 B6 -115.2(3) . . . . ?
Ru1 B1 B3 B7 -178.1(2) . . . . ?
Ru1 B1 B4 C1 82.9(3) . . . . ?
Ru1 B1 B4 B3 -143.2(3) . . . . ?
Ru1 B1 B4 B7 177.8(2) . . . . ?
Ru1 B1 B4 B8 115.0(3) . . . . ?
P1 O1 C1 B1 10.4(2) . . . . ?
P1 O1 C1 B2 -59.3(2) . . . . ?
P1 O1 C1 B4 81.4(2) . . . . ?
P1 O1 C1 B8 155.34(16) . . . . ?
P1 O1 C1 B9 -130.21(16) . . . . ?
P2 O2 C2 B1 -9.0(2) . . . . ?
P2 O2 C2 B2 60.3(2) . . . . ?
P2 O2 C2 B3 -79.7(2) . . . . ?
P2 O2 C2 B5 131.19(16) . . . . ?
P2 O2 C2 B6 -153.83(15) . . . . ?
O1 P1 C11 C12 -38.34(19) . . . . ?
O1 P1 C11 C13 -162.41(17) . . . . ?
O1 P1 C14 C15 -40.75(18) . . . . ?
O1 P1 C14 C16 -168.33(15) . . . . ?
O1 C1 B1 Ru1 -32.7(2) . . . . ?
O1 C1 B1 C2 -151.01(17) . . . . ?
O1 C1 B1 B2 -106.90(19) . . . . ?
O1 C1 B1 B3 148.80(17) . . . . ?
O1 C1 B1 B4 109.24(19) . . . . ?
O1 C1 B2 Au1 2.5(3) . . . . ?
O1 C1 B2 C2 149.08(17) . . . . ?
O1 C1 B2 B1 105.82(19) . . . . ?
O1 C1 B2 B5 -151.14(17) . . . . ?
O1 C1 B2 B9 -110.5(2) . . . . ?
O1 C1 B4 B1 -105.3(2) . . . . ?
O1 C1 B4 B3 -145.72(18) . . . . ?
O1 C1 B4 B7 151.98(18) . . . . ?
O1 C1 B4 B8 112.1(2) . . . . ?
O1 C1 B8 B4 -107.6(2) . . . . ?
O1 C1 B8 B7 -147.54(19) . . . . ?
O1 C1 B8 B9 109.3(2) . . . . ?
O1 C1 B8 B10 149.78(19) . . . . ?
O1 C1 B9 B2 105.3(2) . . . . ?
O1 C1 B9 B5 146.35(18) . . . . ?
O1 C1 B9 B8 -111.5(2) . . . . ?
O1 C1 B9 B10 -151.76(18) . . . . ?
O2 P2 C21 C22 32.12(19) . . . . ?
O2 P2 C21 C23 157.55(16) . . . . ?
O2 P2 C24 C25 40.30(18) . . . . ?
O2 P2 C24 C26 166.74(14) . . . . ?
O2 C2 B1 Ru1 32.9(2) . . . . ?
O2 C2 B1 C1 150.85(17) . . . . ?
O2 C2 B1 B2 106.63(19) . . . . ?
O2 C2 B1 B3 -109.25(19) . . . . ?
O2 C2 B1 B4 -148.67(17) . . . . ?
O2 C2 B2 Au1 -0.4(3) . . . . ?
O2 C2 B2 C1 -148.36(16) . . . . ?
O2 C2 B2 B1 -105.28(19) . . . . ?
O2 C2 B2 B5 111.16(19) . . . . ?
O2 C2 B2 B9 151.99(17) . . . . ?
O2 C2 B3 B1 104.69(19) . . . . ?
O2 C2 B3 B4 145.00(18) . . . . ?
O2 C2 B3 B6 -112.8(2) . . . . ?
O2 C2 B3 B7 -152.69(18) . . . . ?
O2 C2 B5 B2 -104.6(2) . . . . ?
O2 C2 B5 B6 112.1(2) . . . . ?
O2 C2 B5 B9 -145.80(18) . . . . ?
O2 C2 B5 B10 152.38(18) . . . . ?
O2 C2 B6 B3 107.2(2) . . . . ?
O2 C2 B6 B5 -109.7(2) . . . . ?
O2 C2 B6 B7 147.17(19) . . . . ?
O2 C2 B6 B10 -150.20(18) . . . . ?
C1 B1 B2 Au1 118.04(17) . . . . ?
C1 B1 B2 C2 -127.41(17) . . . . ?
C1 B1 B2 B5 -95.16(18) . . . . ?
C1 B1 B2 B9 -32.02(16) . . . . ?
C1 B1 B3 C2 94.50(17) . . . . ?
C1 B1 B3 B4 -39.54(15) . . . . ?
C1 B1 B3 B6 62.3(2) . . . . ?
C1 B1 B3 B7 -0.6(2) . . . . ?
C1 B1 B4 B3 133.90(18) . . . . ?
C1 B1 B4 B7 94.92(19) . . . . ?
C1 B1 B4 B8 32.11(16) . . . . ?
C1 B2 B5 C2 -92.62(17) . . . . ?
C1 B2 B5 B6 -60.9(2) . . . . ?
C1 B2 B5 B9 40.02(16) . . . . ?
C1 B2 B5 B10 2.0(2) . . . . ?
C1 B2 B9 B5 -132.88(18) . . . . ?
C1 B2 B9 B8 -31.97(16) . . . . ?
C1 B2 B9 B10 -94.80(19) . . . . ?
C1 B4 B7 B3 99.39(18) . . . . ?
C1 B4 B7 B6 61.7(2) . . . . ?
C1 B4 B7 B8 -38.64(16) . . . . ?
C1 B4 B7 B10 -1.4(2) . . . . ?
C1 B4 B8 B7 133.73(18) . . . . ?
C1 B4 B8 B9 32.88(17) . . . . ?
C1 B4 B8 B10 96.04(19) . . . . ?
C1 B8 B9 B2 32.66(16) . . . . ?
C1 B8 B9 B5 96.17(18) . . . . ?
C1 B8 B9 B10 133.12(19) . . . . ?
C1 B8 B10 B5 -2.9(2) . . . . ?
C1 B8 B10 B6 61.6(2) . . . . ?
C1 B8 B10 B7 98.64(19) . . . . ?
C1 B8 B10 B9 -40.16(16) . . . . ?
C1 B9 B10 B5 -99.53(18) . . . . ?
C1 B9 B10 B6 -61.7(2) . . . . ?
C1 B9 B10 B7 2.0(2) . . . . ?
C1 B9 B10 B8 39.10(16) . . . . ?
C2 B1 B2 Au1 -114.54(17) . . . . ?
C2 B1 B2 C1 127.41(17) . . . . ?
C2 B1 B2 B5 32.26(16) . . . . ?
C2 B1 B2 B9 95.39(18) . . . . ?
C2 B1 B3 B4 -134.04(18) . . . . ?
C2 B1 B3 B6 -32.21(16) . . . . ?
C2 B1 B3 B7 -95.09(18) . . . . ?
C2 B1 B4 C1 -94.64(17) . . . . ?
C2 B1 B4 B3 39.26(16) . . . . ?
C2 B1 B4 B7 0.3(2) . . . . ?
C2 B1 B4 B8 -62.5(2) . . . . ?
C2 B2 B5 B6 31.74(16) . . . . ?
C2 B2 B5 B9 132.64(18) . . . . ?
C2 B2 B5 B10 94.58(18) . . . . ?
C2 B2 B9 C1 92.61(17) . . . . ?
C2 B2 B9 B5 -40.27(15) . . . . ?
C2 B2 B9 B8 60.6(2) . . . . ?
C2 B2 B9 B10 -2.2(2) . . . . ?
C2 B3 B4 C1 -0.1(2) . . . . ?
C2 B3 B4 B1 -39.26(15) . . . . ?
C2 B3 B4 B7 97.10(18) . . . . ?
C2 B3 B4 B8 59.7(2) . . . . ?
C2 B3 B6 B5 -33.01(16) . . . . ?
C2 B3 B6 B7 -133.78(19) . . . . ?
C2 B3 B6 B10 -96.07(19) . . . . ?
C2 B3 B7 B4 -99.63(19) . . . . ?
C2 B3 B7 B6 38.57(16) . . . . ?
C2 B3 B7 B8 -61.7(2) . . . . ?
C2 B3 B7 B10 1.2(2) . . . . ?
C2 B5 B6 B3 32.94(16) . . . . ?
C2 B5 B6 B7 96.04(18) . . . . ?
C2 B5 B6 B10 133.03(18) . . . . ?
C2 B5 B9 C1 0.0(2) . . . . ?
C2 B5 B9 B2 40.58(15) . . . . ?
C2 B5 B9 B8 -59.8(2) . . . . ?
C2 B5 B9 B10 -96.64(18) . . . . ?
C2 B5 B10 B6 -39.01(15) . . . . ?
C2 B5 B10 B7 -2.1(2) . . . . ?
C2 B5 B10 B8 61.7(2) . . . . ?
C2 B5 B10 B9 99.28(17) . . . . ?
C2 B6 B7 B3 -39.67(17) . . . . ?
C2 B6 B7 B4 -2.5(2) . . . . ?
C2 B6 B7 B8 61.7(2) . . . . ?
C2 B6 B7 B10 98.34(19) . . . . ?
C2 B6 B10 B5 40.31(16) . . . . ?
C2 B6 B10 B7 -98.70(18) . . . . ?
C2 B6 B10 B8 -61.7(2) . . . . ?
C2 B6 B10 B9 2.8(2) . . . . ?
C11 P1 O1 C1 145.82(15) . . . . ?
C11 P1 C14 C15 62.38(19) . . . . ?
C11 P1 C14 C16 -65.20(18) . . . . ?
C14 P1 O1 C1 -106.41(15) . . . . ?
C14 P1 C11 C12 -142.85(18) . . . . ?
C14 P1 C11 C13 93.08(19) . . . . ?
C21 P2 O2 C2 -148.08(15) . . . . ?
C21 P2 C24 C25 -63.52(19) . . . . ?
C21 P2 C24 C26 62.93(17) . . . . ?
C24 P2 O2 C2 104.66(15) . . . . ?
C24 P2 C21 C22 137.50(17) . . . . ?
C24 P2 C21 C23 -97.06(18) . . . . ?
B1 C1 B2 Au1 -103.33(19) . . . . ?
B1 C1 B2 C2 43.26(15) . . . . ?
B1 C1 B2 B5 103.05(18) . . . . ?
B1 C1 B2 B9 143.70(18) . . . . ?
B1 C1 B4 B3 -40.43(16) . . . . ?
B1 C1 B4 B7 -102.72(18) . . . . ?
B1 C1 B4 B8 -142.65(18) . . . . ?
B1 C1 B8 B4 36.91(18) . . . . ?
B1 C1 B8 B7 -3.0(2) . . . . ?
B1 C1 B8 B9 -106.21(19) . . . . ?
B1 C1 B8 B10 -65.7(2) . . . . ?
B1 C1 B9 B2 -35.29(17) . . . . ?
B1 C1 B9 B5 5.8(2) . . . . ?
B1 C1 B9 B8 107.9(2) . . . . ?
B1 C1 B9 B10 67.7(2) . . . . ?
B1 C2 B2 Au1 104.88(19) . . . . ?
B1 C2 B2 C1 -43.08(14) . . . . ?
B1 C2 B2 B5 -143.56(18) . . . . ?
B1 C2 B2 B9 -102.72(17) . . . . ?
B1 C2 B3 B4 40.30(16) . . . . ?
B1 C2 B3 B6 142.53(18) . . . . ?
B1 C2 B3 B7 102.62(19) . . . . ?
B1 C2 B5 B2 35.33(17) . . . . ?
B1 C2 B5 B6 -107.94(19) . . . . ?
B1 C2 B5 B9 -5.8(2) . . . . ?
B1 C2 B5 B10 -67.6(2) . . . . ?
B1 C2 B6 B3 -37.01(18) . . . . ?
B1 C2 B6 B5 106.06(19) . . . . ?
B1 C2 B6 B7 2.9(2) . . . . ?
B1 C2 B6 B10 65.5(2) . . . . ?
B1 B2 B5 C2 -32.16(16) . . . . ?
B1 B2 B5 B6 -0.4(2) . . . . ?
B1 B2 B5 B9 100.48(18) . . . . ?
B1 B2 B5 B10 62.4(2) . . . . ?
B1 B2 B9 C1 31.85(16) . . . . ?
B1 B2 B9 B5 -101.03(18) . . . . ?
B1 B2 B9 B8 -0.1(2) . . . . ?
B1 B2 B9 B10 -62.9(2) . . . . ?
B1 B3 B4 C1 39.17(15) . . . . ?
B1 B3 B4 B7 136.36(18) . . . . ?
B1 B3 B4 B8 98.94(19) . . . . ?
B1 B3 B6 C2 32.67(16) . . . . ?
B1 B3 B6 B5 -0.3(2) . . . . ?
B1 B3 B6 B7 -101.1(2) . . . . ?
B1 B3 B6 B10 -63.4(2) . . . . ?
B1 B3 B7 B4 -39.03(17) . . . . ?
B1 B3 B7 B6 99.17(19) . . . . ?
B1 B3 B7 B8 -1.1(2) . . . . ?
B1 B3 B7 B10 61.8(2) . . . . ?
B1 B4 B7 B3 39.11(17) . . . . ?
B1 B4 B7 B6 1.4(2) . . . . ?
B1 B4 B7 B8 -98.92(19) . . . . ?
B1 B4 B7 B10 -61.6(2) . . . . ?
B1 B4 B8 C1 -32.42(16) . . . . ?
B1 B4 B8 B7 101.30(19) . . . . ?
B1 B4 B8 B9 0.5(2) . . . . ?
B1 B4 B8 B10 63.6(2) . . . . ?
B2 C1 B1 Ru1 74.16(14) . . . . ?
B2 C1 B1 C2 -44.11(15) . . . . ?
B2 C1 B1 B3 -104.31(17) . . . . ?
B2 C1 B1 B4 -143.86(17) . . . . ?
B2 C1 B4 B1 35.33(17) . . . . ?
B2 C1 B4 B3 -5.1(2) . . . . ?
B2 C1 B4 B7 -67.4(2) . . . . ?
B2 C1 B4 B8 -107.32(19) . . . . ?
B2 C1 B8 B4 107.1(2) . . . . ?
B2 C1 B8 B7 67.1(2) . . . . ?
B2 C1 B8 B9 -36.04(18) . . . . ?
B2 C1 B8 B10 4.5(2) . . . . ?
B2 C1 B9 B5 41.06(16) . . . . ?
B2 C1 B9 B8 143.17(19) . . . . ?
B2 C1 B9 B10 102.95(18) . . . . ?
B2 C2 B1 Ru1 -73.77(15) . . . . ?
B2 C2 B1 C1 44.23(15) . . . . ?
B2 C2 B1 B3 144.12(18) . . . . ?
B2 C2 B1 B4 104.70(18) . . . . ?
B2 C2 B3 B1 -35.04(17) . . . . ?
B2 C2 B3 B4 5.3(2) . . . . ?
B2 C2 B3 B6 107.49(19) . . . . ?
B2 C2 B3 B7 67.6(2) . . . . ?
B2 C2 B5 B6 -143.27(18) . . . . ?
B2 C2 B5 B9 -41.15(16) . . . . ?
B2 C2 B5 B10 -102.97(18) . . . . ?
B2 C2 B6 B3 -107.07(19) . . . . ?
B2 C2 B6 B5 36.00(17) . . . . ?
B2 C2 B6 B7 -67.2(2) . . . . ?
B2 C2 B6 B10 -4.5(2) . . . . ?
B2 B1 B3 C2 32.28(16) . . . . ?
B2 B1 B3 B4 -101.76(18) . . . . ?
B2 B1 B3 B6 0.1(2) . . . . ?
B2 B1 B3 B7 -62.8(2) . . . . ?
B2 B1 B4 C1 -32.64(16) . . . . ?
B2 B1 B4 B3 101.25(19) . . . . ?
B2 B1 B4 B7 62.3(2) . . . . ?
B2 B1 B4 B8 -0.5(2) . . . . ?
B2 B5 B6 C2 -32.47(16) . . . . ?
B2 B5 B6 B3 0.5(2) . . . . ?
B2 B5 B6 B7 63.6(2) . . . . ?
B2 B5 B6 B10 100.56(19) . . . . ?
B2 B5 B9 C1 -40.53(16) . . . . ?
B2 B5 B9 B8 -100.43(18) . . . . ?
B2 B5 B9 B10 -137.22(18) . . . . ?
B2 B5 B10 B6 -100.15(18) . . . . ?
B2 B5 B10 B7 -63.3(2) . . . . ?
B2 B5 B10 B8 0.5(2) . . . . ?
B2 B5 B10 B9 38.13(16) . . . . ?
B2 B9 B10 B5 -38.18(16) . . . . ?
B2 B9 B10 B6 -0.3(2) . . . . ?
B2 B9 B10 B7 63.4(2) . . . . ?
B2 B9 B10 B8 100.44(19) . . . . ?
B3 C2 B1 Ru1 142.11(17) . . . . ?
B3 C2 B1 C1 -99.89(17) . . . . ?
B3 C2 B1 B2 -144.12(18) . . . . ?
B3 C2 B1 B4 -39.41(16) . . . . ?
B3 C2 B2 Au1 140.18(16) . . . . ?
B3 C2 B2 C1 -7.8(2) . . . . ?
B3 C2 B2 B1 35.29(17) . . . . ?
B3 C2 B2 B5 -108.26(19) . . . . ?
B3 C2 B2 B9 -67.4(2) . . . . ?
B3 C2 B5 B2 106.1(2) . . . . ?
B3 C2 B5 B6 -37.14(18) . . . . ?
B3 C2 B5 B9 65.0(2) . . . . ?
B3 C2 B5 B10 3.2(2) . . . . ?
B3 C2 B6 B5 143.07(18) . . . . ?
B3 C2 B6 B7 39.92(17) . . . . ?
B3 C2 B6 B10 102.55(19) . . . . ?
B3 B1 B2 Au1 -146.58(15) . . . . ?
B3 B1 B2 C1 95.38(18) . . . . ?
B3 B1 B2 C2 -32.04(16) . . . . ?
B3 B1 B2 B5 0.2(2) . . . . ?
B3 B1 B2 B9 63.4(2) . . . . ?
B3 B1 B4 C1 -133.90(18) . . . . ?
B3 B1 B4 B7 -38.98(17) . . . . ?
B3 B1 B4 B8 -101.79(19) . . . . ?
B3 B4 B7 B6 -37.71(17) . . . . ?
B3 B4 B7 B8 -138.03(19) . . . . ?
B3 B4 B7 B10 -100.8(2) . . . . ?
B3 B4 B8 C1 -96.10(19) . . . . ?
B3 B4 B8 B7 37.63(17) . . . . ?
B3 B4 B8 B9 -63.2(2) . . . . ?
B3 B4 B8 B10 -0.1(2) . . . . ?
B3 B6 B7 B4 37.16(17) . . . . ?
B3 B6 B7 B8 101.37(19) . . . . ?
B3 B6 B7 B10 138.01(19) . . . . ?
B3 B6 B10 B5 101.77(19) . . . . ?
B3 B6 B10 B7 -37.25(17) . . . . ?
B3 B6 B10 B8 -0.2(2) . . . . ?
B3 B6 B10 B9 64.2(2) . . . . ?
B3 B7 B8 C1 2.4(2) . . . . ?
B3 B7 B8 B4 -37.30(17) . . . . ?
B3 B7 B8 B9 64.0(2) . . . . ?
B3 B7 B8 B10 100.8(2) . . . . ?
B3 B7 B10 B5 0.6(3) . . . . ?
B3 B7 B10 B6 37.87(17) . . . . ?
B3 B7 B10 B8 -100.8(2) . . . . ?
B3 B7 B10 B9 -63.3(2) . . . . ?
B4 C1 B1 Ru1 -141.97(17) . . . . ?
B4 C1 B1 C2 99.75(17) . . . . ?
B4 C1 B1 B2 143.86(17) . . . . ?
B4 C1 B1 B3 39.56(16) . . . . ?
B4 C1 B2 Au1 -138.88(17) . . . . ?
B4 C1 B2 C2 7.7(2) . . . . ?
B4 C1 B2 B1 -35.54(17) . . . . ?
B4 C1 B2 B5 67.5(2) . . . . ?
B4 C1 B2 B9 108.2(2) . . . . ?
B4 C1 B8 B7 -39.94(17) . . . . ?
B4 C1 B8 B9 -143.12(18) . . . . ?
B4 C1 B8 B10 -102.6(2) . . . . ?
B4 C1 B9 B2 -106.1(2) . . . . ?
B4 C1 B9 B5 -65.1(2) . . . . ?
B4 C1 B9 B8 37.04(19) . . . . ?
B4 C1 B9 B10 -3.2(2) . . . . ?
B4 B1 B2 Au1 150.48(15) . . . . ?
B4 B1 B2 C1 32.43(16) . . . . ?
B4 B1 B2 C2 -94.98(18) . . . . ?
B4 B1 B2 B5 -62.7(2) . . . . ?
B4 B1 B2 B9 0.4(2) . . . . ?
B4 B1 B3 C2 134.04(18) . . . . ?
B4 B1 B3 B6 101.83(19) . . . . ?
B4 B1 B3 B7 38.95(17) . . . . ?
B4 B3 B6 C2 96.27(19) . . . . ?
B4 B3 B6 B5 63.3(2) . . . . ?
B4 B3 B6 B7 -37.51(18) . . . . ?
B4 B3 B6 B10 0.2(2) . . . . ?
B4 B3 B7 B6 138.20(19) . . . . ?
B4 B3 B7 B8 37.89(17) . . . . ?
B4 B3 B7 B10 100.8(2) . . . . ?
B4 B7 B8 C1 39.71(16) . . . . ?
B4 B7 B8 B9 101.28(19) . . . . ?
B4 B7 B8 B10 138.09(19) . . . . ?
B4 B7 B10 B5 63.5(2) . . . . ?
B4 B7 B10 B6 100.79(19) . . . . ?
B4 B7 B10 B8 -37.86(17) . . . . ?
B4 B7 B10 B9 -0.4(2) . . . . ?
B4 B8 B9 C1 -32.88(17) . . . . ?
B4 B8 B9 B2 -0.2(2) . . . . ?
B4 B8 B9 B5 63.3(2) . . . . ?
B4 B8 B9 B10 100.2(2) . . . . ?
B4 B8 B10 B5 -64.3(2) . . . . ?
B4 B8 B10 B6 0.2(2) . . . . ?
B4 B8 B10 B7 37.18(17) . . . . ?
B4 B8 B10 B9 -101.62(19) . . . . ?
B5 C2 B1 Ru1 -109.14(17) . . . . ?
B5 C2 B1 C1 8.9(2) . . . . ?
B5 C2 B1 B2 -35.37(17) . . . . ?
B5 C2 B1 B3 108.75(19) . . . . ?
B5 C2 B1 B4 69.3(2) . . . . ?
B5 C2 B2 Au1 -111.56(19) . . . . ?
B5 C2 B2 C1 100.48(17) . . . . ?
B5 C2 B2 B1 143.56(18) . . . . ?
B5 C2 B2 B9 40.83(16) . . . . ?
B5 C2 B3 B1 -105.43(19) . . . . ?
B5 C2 B3 B4 -65.1(2) . . . . ?
B5 C2 B3 B6 37.10(18) . . . . ?
B5 C2 B3 B7 -2.8(2) . . . . ?
B5 C2 B6 B3 -143.07(18) . . . . ?
B5 C2 B6 B7 -103.15(19) . . . . ?
B5 C2 B6 B10 -40.52(16) . . . . ?
B5 B2 B9 C1 132.88(18) . . . . ?
B5 B2 B9 B8 100.9(2) . . . . ?
B5 B2 B9 B10 38.08(16) . . . . ?
B5 B6 B7 B3 -101.43(19) . . . . ?
B5 B6 B7 B4 -64.3(2) . . . . ?
B5 B6 B7 B8 -0.1(2) . . . . ?
B5 B6 B7 B10 36.58(17) . . . . ?
B5 B6 B10 B7 -139.01(18) . . . . ?
B5 B6 B10 B8 -102.0(2) . . . . ?
B5 B6 B10 B9 -37.53(17) . . . . ?
B5 B9 B10 B6 37.85(17) . . . . ?
B5 B9 B10 B7 101.55(19) . . . . ?
B5 B9 B10 B8 138.62(18) . . . . ?
B6 C2 B1 Ru1 179.46(14) . . . . ?
B6 C2 B1 C1 -62.5(2) . . . . ?
B6 C2 B1 B2 -106.77(19) . . . . ?
B6 C2 B1 B3 37.35(18) . . . . ?
B6 C2 B1 B4 -2.1(2) . . . . ?
B6 C2 B2 Au1 -148.07(16) . . . . ?
B6 C2 B2 C1 64.0(2) . . . . ?
B6 C2 B2 B1 107.05(19) . . . . ?
B6 C2 B2 B5 -36.51(17) . . . . ?
B6 C2 B2 B9 4.3(2) . . . . ?
B6 C2 B3 B1 -142.53(18) . . . . ?
B6 C2 B3 B4 -102.23(19) . . . . ?
B6 C2 B3 B7 -39.91(17) . . . . ?
B6 C2 B5 B2 143.27(18) . . . . ?
B6 C2 B5 B9 102.12(19) . . . . ?
B6 C2 B5 B10 40.30(16) . . . . ?
B6 B3 B4 C1 -59.9(2) . . . . ?
B6 B3 B4 B1 -99.03(18) . . . . ?
B6 B3 B4 B7 37.33(17) . . . . ?
B6 B3 B4 B8 -0.1(2) . . . . ?
B6 B3 B7 B4 -138.20(19) . . . . ?
B6 B3 B7 B8 -100.3(2) . . . . ?
B6 B3 B7 B10 -37.38(17) . . . . ?
B6 B5 B9 C1 59.6(2) . . . . ?
B6 B5 B9 B2 100.14(18) . . . . ?
B6 B5 B9 B8 -0.3(2) . . . . ?
B6 B5 B9 B10 -37.08(16) . . . . ?
B6 B5 B10 B7 36.90(17) . . . . ?
B6 B5 B10 B8 100.7(2) . . . . ?
B6 B5 B10 B9 138.28(18) . . . . ?
B6 B7 B8 C1 -61.7(2) . . . . ?
B6 B7 B8 B4 -101.41(19) . . . . ?
B6 B7 B8 B9 -0.1(2) . . . . ?
B6 B7 B8 B10 36.68(17) . . . . ?
B6 B7 B10 B5 -37.28(17) . . . . ?
B6 B7 B10 B8 -138.64(19) . . . . ?
B6 B7 B10 B9 -101.2(2) . . . . ?
B7 B3 B4 C1 -97.19(18) . . . . ?
B7 B3 B4 B1 -136.36(18) . . . . ?
B7 B3 B4 B8 -37.42(17) . . . . ?
B7 B3 B6 C2 133.78(19) . . . . ?
B7 B3 B6 B5 100.8(2) . . . . ?
B7 B3 B6 B10 37.71(18) . . . . ?
B7 B4 B8 C1 -133.73(18) . . . . ?
B7 B4 B8 B9 -100.8(2) . . . . ?
B7 B4 B8 B10 -37.69(18) . . . . ?
B7 B6 B10 B5 139.01(18) . . . . ?
B7 B6 B10 B8 37.01(17) . . . . ?
B7 B6 B10 B9 101.48(19) . . . . ?
B7 B8 B9 C1 -95.91(19) . . . . ?
B7 B8 B9 B2 -63.3(2) . . . . ?
B7 B8 B9 B5 0.3(2) . . . . ?
B7 B8 B9 B10 37.21(17) . . . . ?
B7 B8 B10 B5 -101.52(19) . . . . ?
B7 B8 B10 B6 -37.00(17) . . . . ?
B7 B8 B10 B9 -138.80(18) . . . . ?
B8 C1 B1 Ru1 -179.19(14) . . . . ?
B8 C1 B1 C2 62.5(2) . . . . ?
B8 C1 B1 B2 106.65(19) . . . . ?
B8 C1 B1 B3 2.3(2) . . . . ?
B8 C1 B1 B4 -37.22(18) . . . . ?
B8 C1 B2 Au1 149.49(17) . . . . ?
B8 C1 B2 C2 -63.9(2) . . . . ?
B8 C1 B2 B1 -107.2(2) . . . . ?
B8 C1 B2 B5 -4.1(2) . . . . ?
B8 C1 B2 B9 36.52(19) . . . . ?
B8 C1 B4 B1 142.65(18) . . . . ?
B8 C1 B4 B3 102.23(19) . . . . ?
B8 C1 B4 B7 39.93(17) . . . . ?
B8 C1 B9 B2 -143.17(19) . . . . ?
B8 C1 B9 B5 -102.12(19) . . . . ?
B8 C1 B9 B10 -40.23(17) . . . . ?
B8 B4 B7 B3 138.03(19) . . . . ?
B8 B4 B7 B6 100.3(2) . . . . ?
B8 B4 B7 B10 37.28(17) . . . . ?
B8 B7 B10 B5 101.4(2) . . . . ?
B8 B7 B10 B6 138.64(19) . . . . ?
B8 B7 B10 B9 37.43(17) . . . . ?
B8 B9 B10 B5 -138.62(18) . . . . ?
B8 B9 B10 B6 -100.8(2) . . . . ?
B8 B9 B10 B7 -37.07(17) . . . . ?
B9 C1 B1 Ru1 109.44(17) . . . . ?
B9 C1 B1 C2 -8.8(2) . . . . ?
B9 C1 B1 B2 35.28(18) . . . . ?
B9 C1 B1 B3 -69.0(2) . . . . ?
B9 C1 B1 B4 -108.6(2) . . . . ?
B9 C1 B2 Au1 113.0(2) . . . . ?
B9 C1 B2 C2 -100.44(17) . . . . ?
B9 C1 B2 B1 -143.70(18) . . . . ?
B9 C1 B2 B5 -40.65(16) . . . . ?
B9 C1 B4 B1 105.66(19) . . . . ?
B9 C1 B4 B3 65.2(2) . . . . ?
B9 C1 B4 B7 2.9(2) . . . . ?
B9 C1 B4 B8 -36.99(18) . . . . ?
B9 C1 B8 B4 143.12(18) . . . . ?
B9 C1 B8 B7 103.18(19) . . . . ?
B9 C1 B8 B10 40.50(17) . . . . ?
B9 B2 B5 C2 -132.64(18) . . . . ?
B9 B2 B5 B6 -100.90(19) . . . . ?
B9 B2 B5 B10 -38.07(17) . . . . ?
B9 B5 B6 C2 -95.82(18) . . . . ?
B9 B5 B6 B3 -62.9(2) . . . . ?
B9 B5 B6 B7 0.2(2) . . . . ?
B9 B5 B6 B10 37.21(16) . . . . ?
B9 B5 B10 B6 -138.28(18) . . . . ?
B9 B5 B10 B7 -101.4(2) . . . . ?
B9 B5 B10 B8 -37.59(18) . . . . ?
B9 B8 B10 B5 37.28(17) . . . . ?
B9 B8 B10 B6 101.81(19) . . . . ?
B9 B8 B10 B7 138.80(18) . . . . ?
B10 B5 B6 C2 -133.03(18) . . . . ?
B10 B5 B6 B3 -100.09(19) . . . . ?
B10 B5 B6 B7 -37.00(17) . . . . ?
B10 B5 B9 C1 96.69(19) . . . . ?
B10 B5 B9 B2 137.22(18) . . . . ?
B10 B5 B9 B8 36.79(17) . . . . ?
B10 B6 B7 B3 -138.01(19) . . . . ?
B10 B6 B7 B4 -100.8(2) . . . . ?
B10 B6 B7 B8 -36.64(17) . . . . ?
B10 B7 B8 C1 -98.38(18) . . . . ?
B10 B7 B8 B4 -138.09(19) . . . . ?
B10 B7 B8 B9 -36.80(17) . . . . ?
B10 B8 B9 C1 -133.12(19) . . . . ?
B10 B8 B9 B2 -100.46(19) . . . . ?
B10 B8 B9 B5 -36.95(17) . . . . ?

_shelx_res_file                  
;
    be395.res created by SHELXL-2014/7

TITL be395_a.res in P2(1)/c
REM Old TITL BE395 in P21/c #14
REM SHELXT solution in P2(1)/c
REM R1 0.060, Rweak 0.005, Alpha 0.022, Orientation as input
REM Formula found by SHELXT: C11 B9 O4 P1 Cl Ru Au
CELL 0.71073 12.421 12.596 19.0782 90 101.457 90
ZERR 2 0.0005 0.0006 0.0008 0 0.002 0
LATT 1
SYMM -X,0.5+Y,0.5-Z
SFAC C H Au B Cl O P Ru
UNIT 64 144 4 40 4 16 8 4

L.S. 6
PLAN  9
SIZE 0.04 0.16 0.18
TEMP -173.05
BOND $H
fmap 2
MORE -1
ACTA 60.27
CONF
REM <olex2.extras>
REM <HklSrc "%.\\BE395.hkl">
REM </olex2.extras>

WGHT    0.008100    3.258400
EXTI    0.000236
FVAR       0.21704
AU1   3    0.387243    0.595423    0.459077    11.00000    0.01350    0.01338 =
         0.01293    0.00150   -0.00017    0.00145
RU1   8    0.263038    0.691870    0.345965    11.00000    0.01190    0.01254 =
         0.01046    0.00051    0.00061    0.00036
CL1   5    0.502810    0.462937    0.415324    11.00000    0.02494    0.02410 =
         0.01382    0.00108    0.00072    0.01019
P1    7    0.119665    0.583201    0.365682    11.00000    0.01462    0.01505 =
         0.01333   -0.00002    0.00047   -0.00214
P2    7    0.393893    0.827682    0.370543    11.00000    0.01328    0.01541 =
         0.01217    0.00074    0.00186   -0.00047
O1    6    0.097955    0.609920    0.447452    11.00000    0.01909    0.02071 =
         0.01401   -0.00160    0.00271   -0.00696
O2    6    0.395493    0.870787    0.453413    11.00000    0.01720    0.01730 =
         0.01349   -0.00114    0.00281   -0.00545
O3    6    0.366595    0.543573    0.247495    11.00000    0.02625    0.02862 =
         0.02124   -0.00358    0.00303    0.00961
O4    6    0.113756    0.816808    0.231448    11.00000    0.02103    0.02074 =
         0.01939    0.00280   -0.00072    0.00286
C1    1    0.147206    0.701854    0.479561    11.00000    0.01375    0.02023 =
         0.01218   -0.00015    0.00133   -0.00222
C2    1    0.305949    0.841173    0.483218    11.00000    0.01476    0.01318 =
         0.01342   -0.00036    0.00120   -0.00059
C3    1    0.331670    0.596680    0.285278    11.00000    0.01648    0.01884 =
         0.01518    0.00229   -0.00043    0.00251
C4    1    0.172224    0.767981    0.273588    11.00000    0.01521    0.01363 =
         0.01552   -0.00158    0.00272   -0.00257
C11   1    0.123192    0.437321    0.370298    11.00000    0.01905    0.01655 =
         0.02456    0.00266   -0.00046   -0.00240
AFIX  13
H11   2    0.045458    0.411759    0.361777    11.00000   -1.20000
AFIX   0
C12   1    0.181120    0.395488    0.443558    11.00000    0.03039    0.02193 =
         0.03631    0.01150   -0.00634   -0.00524
AFIX 137
H12A  2    0.142099    0.420390    0.480326    11.00000   -1.50000
H12B  2    0.256925    0.421632    0.454342    11.00000   -1.50000
H12C  2    0.181372    0.317694    0.442847    11.00000   -1.50000
AFIX   0
C13   1    0.176962    0.389644    0.311400    11.00000    0.04714    0.01605 =
         0.04310   -0.00406    0.01194    0.00313
AFIX 137
H13A  2    0.256519    0.401212    0.323516    11.00000   -1.50000
H13B  2    0.146812    0.424066    0.265643    11.00000   -1.50000
H13C  2    0.161804    0.313289    0.307526    11.00000   -1.50000
AFIX   0
C14   1   -0.015300    0.616260    0.310011    11.00000    0.01611    0.01804 =
         0.01929    0.00135    0.00011   -0.00116
AFIX  13
H14   2   -0.019022    0.695509    0.307489    11.00000   -1.20000
AFIX   0
C15   1   -0.113250    0.580380    0.341692    11.00000    0.01787    0.03000 =
         0.02883    0.00019    0.00462   -0.00381
AFIX 137
H15A  2   -0.105305    0.607831    0.390515    11.00000   -1.50000
H15B  2   -0.115828    0.502640    0.342593    11.00000   -1.50000
H15C  2   -0.181342    0.607693    0.312255    11.00000   -1.50000
AFIX   0
C16   1   -0.025015    0.577097    0.232944    11.00000    0.02272    0.02668 =
         0.01663   -0.00001   -0.00255   -0.00382
AFIX 137
H16A  2   -0.030057    0.499450    0.231894    11.00000   -1.50000
H16B  2    0.039884    0.599459    0.214770    11.00000   -1.50000
H16C  2   -0.091083    0.607343    0.202891    11.00000   -1.50000
AFIX   0
C21   1    0.542865    0.812015    0.374382    11.00000    0.01334    0.02156 =
         0.02044   -0.00041    0.00298   -0.00094
AFIX  13
H21   2    0.571563    0.882676    0.362743    11.00000   -1.20000
AFIX   0
C22   1    0.606749    0.780387    0.448313    11.00000    0.01608    0.03154 =
         0.02485    0.00544   -0.00110   -0.00176
AFIX 137
H22A  2    0.580398    0.711435    0.461742    11.00000   -1.50000
H22B  2    0.595700    0.834051    0.483403    11.00000   -1.50000
H22C  2    0.685136    0.775383    0.447227    11.00000   -1.50000
AFIX   0
C23   1    0.564679    0.733493    0.317201    11.00000    0.01692    0.03453 =
         0.03322   -0.00782    0.00803    0.00225
AFIX 137
H23A  2    0.518366    0.751756    0.270964    11.00000   -1.50000
H23B  2    0.547423    0.661294    0.330626    11.00000   -1.50000
H23C  2    0.642168    0.737329    0.313530    11.00000   -1.50000
AFIX   0
C24   1    0.356772    0.948662    0.317149    11.00000    0.01615    0.01762 =
         0.01745    0.00293    0.00282   -0.00090
AFIX  13
H24   2    0.275829    0.958797    0.312605    11.00000   -1.20000
AFIX   0
C25   1    0.412128    1.049539    0.351149    11.00000    0.02630    0.01748 =
         0.02148    0.00056    0.00257   -0.00296
AFIX 137
H25A  2    0.491380    1.045314    0.352823    11.00000   -1.50000
H25B  2    0.398685    1.056814    0.399829    11.00000   -1.50000
H25C  2    0.381851    1.111243    0.322622    11.00000   -1.50000
AFIX   0
C26   1    0.377494    0.931417    0.241487    11.00000    0.01921    0.02359 =
         0.01773    0.00464    0.00236   -0.00321
AFIX 137
H26A  2    0.343337    0.864633    0.222258    11.00000   -1.50000
H26B  2    0.456764    0.928185    0.243044    11.00000   -1.50000
H26C  2    0.345643    0.990396    0.210736    11.00000   -1.50000
AFIX   0
B1    4    0.201816    0.782243    0.424119    11.00000    0.01283    0.01423 =
         0.01393    0.00137    0.00104    0.00020
B2    4    0.288521    0.706094    0.490762    11.00000    0.01359    0.01327 =
         0.01453    0.00066    0.00143   -0.00166
B3    4    0.187308    0.912824    0.457745    11.00000    0.02029    0.01779 =
         0.01649   -0.00005    0.00223    0.00367
H3    2    0.189836    0.978121    0.424275    11.00000    0.03045
B4    4    0.080956    0.819831    0.455343    11.00000    0.01546    0.02449 =
         0.01591   -0.00065    0.00239    0.00328
H4    2   -0.000510    0.819438    0.418393    11.00000    0.01734
B5    4    0.329615    0.787823    0.567771    11.00000    0.01735    0.01675 =
         0.01232    0.00073    0.00093   -0.00089
H5    2    0.411874    0.778104    0.597561    11.00000    0.02418
B6    4    0.267578    0.915752    0.547130    11.00000    0.02030    0.01821 =
         0.01414   -0.00255    0.00283    0.00096
H6    2    0.310849    0.984333    0.564515    11.00000    0.01672
B7    4    0.122194    0.900645    0.532125    11.00000    0.02080    0.02429 =
         0.01776   -0.00284    0.00427    0.00290
H7    2    0.074151    0.956845    0.545437    11.00000    0.00944
B8    4    0.094133    0.763708    0.543337    11.00000    0.01763    0.02887 =
         0.01440   -0.00291    0.00470   -0.00003
H8    2    0.024877    0.732250    0.560164    11.00000    0.02333
B9    4    0.222304    0.693902    0.565126    11.00000    0.01850    0.02134 =
         0.01175    0.00161    0.00094   -0.00207
H9    2    0.226748    0.622338    0.592901    11.00000    0.01588
B10   4    0.209394    0.823240    0.599177    11.00000    0.02112    0.02294 =
         0.01482   -0.00129    0.00317   -0.00156
H10   2    0.210088    0.838062    0.655399    11.00000    0.02035
HKLF 4

REM  be395_a.res in P2(1)/c
REM R1 =  0.0225 for    7644 Fo > 4sig(Fo)  and  0.0301 for all    8607 data
REM    357 parameters refined using      0 restraints

END

WGHT      0.0081      3.2584

REM Highest difference peak  0.665,  deepest hole -0.743,  1-sigma level  0.105
Q1    1   0.3631  0.6495  0.4929  11.00000  0.05    0.56
Q2    1   0.3670  0.5409  0.4801  11.00000  0.05    0.55
Q3    1   0.3910  0.5645  0.4201  11.00000  0.05    0.55
Q4    1   0.1548  0.4134  0.4052  11.00000  0.05    0.52
Q5    1   0.1360  0.5131  0.3633  11.00000  0.05    0.51
Q6    1   0.3829  0.6360  0.4216  11.00000  0.05    0.51
Q7    1   0.4006  0.5945  0.5108  11.00000  0.05    0.47
Q8    1   0.4359  0.5550  0.4475  11.00000  0.05    0.45
Q9    1  -0.0663  0.5908  0.3214  11.00000  0.05    0.45
;
_shelx_res_checksum              66925
_shelx_SHELXL_version_number     2014/7
_olex2_submission_special_instructions 'No special instructions were received'
